# Supplementary material for: Quality control processes in allografting: A twenty-year retrospective review of a hospital-based bone bank in Taiwan
Source: PLoS One. 2017 Oct 19;12(10):e0184809. doi: 10.1371/journal.pone.0184809 (PMC5648119; doi:10.1371/journal.pone.0184809)
Supplement: S1 File — (XLS) [file pone.0184809.s002.xls]

## Sheet: Sheet1
ps1: Some bone grafts were discarded due to bag breakage, storage or transport error, lack of full data, and etc. So all the bone grafts that were suitable for evaluation and calculation are 3203.
ps2: If any data of the donated bone graft is in doubt or not suitable for donation, there would be no recipient.
Donators									Recipients
Age	Sex	Diagnosis	swab culture	HBsAg	STS	Anti-HCV	Anti-HIV		Age	Sex	Diagnosis	After thawing culture
62	F	L't hip OA	N	N	N	N	N		73	M	lumbar stenosis	N
80	F	R't femoral neck fr	?	P	N	N	N
73	F	R't humeral neck fr	N	N	N	p	N
72	F	R't hip OA	P	N	N	P	N
71	F	L't hip OA	N	N	N	N	N		61	M	L't THR prosthesis loosening	N
48	M	R't hip OA	N	N	N	N	N		16	F	Idiopathic scoliosis	N
68	F	L't hip OA	N	N	N	N	N		18	F	Idiopathic scoliosis	N
19	M	Bil hip AVN	N	N	N	N	N		16	F	Idiopathic scoliosis	N
19	M	Bil hip AVN	N	N	N	N	N		71	F	lumbar stenosis	N
76	F	L't fenoral neck fr	N	N	N	N	N		37	M	L't femoral shaft fr	N
63	M	L't hip OA	N	P	N	N	N
54	M	R't femoral head AVN	N	N	N	N	N		54	F	L't femoral head AVN	N
73	M	L't femoral neck fr	N	N	N	N	N		13	F	L't femoral neck fr	N
67	M	R't hip AVN	N	N	N	N	N		16	F	idiopathic scoliosis	N
74	F	R't femoral neck fr	N	N	N	N	N		49	F	spondylolisthesis L4-5	N
71	F	R't hip OA	N	N	N	N	N		13	F	idiopathic scoliosis	N
90	F	R't femoral neck fr	N	N	N	N	N		34	F	Bil THR	N
64	F	L't knee OA	N	P	N	N	N
60	M	L't femoral neck fr	N	N	N	N	N		18	F	Idiopathic scoliosis	?
81	F	R't femoral neck fr	N	N	N	N	N		34	F	Bil THR loosening	N
79	F	L't femoral neck fr	N	N	N	N	N		67	M	lumbar stenosis	N
66	M	R't hip OA	N	N	N	N	N		66	F	spondylolisthesis	N
39	M	L't FHAVN	N	P	N	N	N
84	F	L't femoral neck fr	?	N	N	N	N
67	M	R't hip OA	N	P	N	N	N
60	F	Both hip OA	N	N	N	P	N
69	M	R't hip OA	N	N	N	N	N
54	F	R't hip OA	N	N	N	N	N		13	F	Idiopathic scoliosis	N
73	M	R't knee OA	?	P	N	N	N
76	M	L't femoral neck fr	N	N	N	N	N		59	M	lumbar stenosis	N
51	F	L't hip OA	N	P	N	N	N
82	F	R't femoral neck fr	N	P	N	P	N
70	F	L't hip OA	N	N	N	N	N		73	F	lumbar stenosis	N
74	M	Both knee OA	N	N	N	P	N
73	F	L't femoral neck fr	N	N	N	N	N		68	M	L't humerus shaft fr	N
75	M	L't femoral neck fr	N	N	N	P	N
80	F	L't femoral neck fr	N	N	N	P	N
74	F	R't femoral neck fr	N	N	N	N	N		15	F	idiopathic scoliosis	N
50	F	R't hip OA	N	P	N	N	N
83	F	R't femoral intertrochanteric fr	N	N	N	N	N
53	M	L't hip OA	N	N	N	N	N		72	F	lumbar stenosis L2-L5	N
85	F	L't knee OA	N	N	N	N	N		15	F	idiopathic scoliosis	N
66	F	R't knee OA	N	P	N	N	N
56	F	R't knee OA	N	P	N	N	N
70	M	L't femoral neck fr	N	N	N	N	N		73	F	lumbar stenosis	N
64	F	R't knee OA	N	N	N	N	N
65	F	R't knee OA	N	N	N	N	N		55	F	spondylolisthesis	N
35	M	R't hip OA	N	?	?	?	?
57	F	L't knee OA	N	N	N	N	N		80	M	lumbar stenosis	N
39	M	L't hip FHAVN	?	N	N	N	N
76	M	L't knee OA	N	N	N	N	N		74	F	L4-L5 stenosis s/p	N
25	F	L't ulnar club hand	N	N	N	N	N
74	F	L't knee OA	N	N	N	N	N		64	F	lumbar spinal stenosis	N
62	F	L't knee OA	?	P	N	N	N
75	F	R't knee OA	?	N	N	N	N
75	F	L't femoral neck fr	N	N	N	N	N
75	M	Both knee OA	N	N	N	N	N		40	M	spondylolisthesis L4/L5 GrII	N
67	F	Both knee OA	N	N	N	N	N		57	M	R't THR loosening	N
67	F	R't femoral neck fr	N	N	N	N	N		68	M	R't TKR revision	N
83	F	Lt' femoral neck fr	N	N	N	N	N		78	M	spondylolisthesis L4/L5	N
63	F	Lt' femoral neck fr	N	N	N	N	N		71	M	DPLL with myelopathy	N
42	M	R't FHAVN	N	P	N	N	N
82	M	Lt' femoral neck fr	P	N	N	N	N
70	F	L't knee OA	N	N	N	N	N		57	F	R't distal radial fr	N
62	F	R't knee OA	N	N	N	N	N		44	F	T-L scoliosis	N
78	M	Lt' femoral neck fr	?	N	N	N	N
63	F	L't knee OA	N	N	N	N	N		83	M	spinal stenosis s/p implant failure	N
71	F	L't knee OA	N	N	N	N	N		68	M	R't TKR revision	N
77	F	L't femoral neck fr	N	N	N	P	N
33	M	R't FHAVN	N	N	N	N	N		22	F	diopathic scoliosis	N
69	F	R't knee OA	N	N	N	N	N		44	F	T-L scoliosis	N
37	M	L't FHAVN	N	N	N	P	N
74	F	Bil knee OA	N	N	N	N	N		73	F	L't TKR failure	N
86	M	L't femoral neck fr	N	N	N	N	N		26	F	R't THA failure	N
81	F	R't hip OA	N	N	N	N	N		56	F	L2 burst fr with L2/	N
60	F	Both knee OA	?	N	N	N	N
88	F	L't distal radial fr	N	N	N	N	N		57	F	R't distal radial fr	N
79	F	R't femoral neck fr	N	N	N	N	N		71	M	R't THR loosening	N
72	M	Both knee OA	?	P	N	N	N
71	F	R't knee OA	P	N	N	N	N			2.Enterococcus species
48	M	R't FHAVN	N	N	N	N	N		50	F	L't calcaneal tumor	?
96	F	R't femoral neck fr	N	N	N	N	N		59	M	L't THR loosening	N
73	F	R't hip OA	N	N	N	N	N		75	F	L't TKR failure	N
74	M	R't hip OA	N	N	N	N	N		46	F	L3,TB spine	N
73	F	R't hip OA	N	N	N	N	N		76	M	L't distal radial & ulnar fr	N
81	F	R't femoral neck fr	P	N	N	N	N
37	M	L't FHAVN	N	N	P	N	N
44	M	R't hip OA	?	N	N	N	N
72	F	L't femoral neck fr	?	N	N	N	N
77	F	R't femoral neck fr	N	N	N	N	N		82	F	L't THR loosening	N
36	F	L't FHAVN	N	N	N	N	N		88	F	L't THR loosneing	N
50	F	L't knee OA	?	N	N	N	N
62	F	R't knee OA	P	N	N	N	N
55	M	L't hip OA	N	N	N	N	N
74	M	L't hip OA	N	N	N	N	N		46	F	L't THR loosening	?
80	F	R't femoral neck fr	N	N	N	N	N		12	M	scoliosis	N
71	F	R't knee OA	N	N	N	N	N		51	F	L't THR loosening	N
65	F	R't femoral neck fr	N	N	N	P	N
82	F	L't femoral neck fr	N	N	N	N	N		12	M	scoliosis	N
75	M	R't femoral neck fr	N	N	P	N	N
72	F	L't femoral neck fr	?	N	N	N	N
66	F	L't knee OA	N	N	N	N	N		82	F	L't THR loosening	N
71	F	R't hip OA	N	N	N	N	N		12	M	scoliosis	N
76	F	R't hip OA	N	N	N	N	N		72	M	L3-4 spondylodiscitis	N
59	F	Both knee OA	N	N	N	P	N
59	F	Both knee OA	N	N	N	P	N
80	F	L't femoral neck fr	N	?	N	?	N
68	F	Both knee OA	?	?	N	N	N
72	F	R't knee OA	N	N	P	N	N
75	F	Both knee OA	N	N	N	N	N		64	F	L't femoral periprosthetic fr	?
55	F	R't knee OA	N	N	N	N	N		55	F	L't THR failure	N
81	F	R't femoral neck fr	N	N	N	N	N		68	F	degenerative lumbar kyphoscoliosis	N
72	M	L't knee OA	N	N	N	N	N		10	F	scoliosis	N
72	F	R't knee OA	N	N	N	N	N		10	F	scoliosis	N
73	M	L't hip OA	N	N	N	N	N		29	M	L't THR loosening	N
57	M	L't FHAVN	N	N	N	N	N		44	F	L4 burst fr	N
68	M	L't FHAVN	N	N	N	N	N		10	F	scoliosis	N
63	F	Both knee OA	N	N	N	N	N		82	M	L't femoral shaft fr	?
78	F	L't hip OA	N	N	N	N	N		59	M	L't femoral fr	N
70	F	L't femoral neck fr	N	N	N	N	N		68	F	degenerative lumbar kyphoscoliosis	N
75	M	Both knee OA	N	N	N	N	N
49	M	L't FHAVN	N	P	N	N	N
77	F	L't hip OA	N	N	N	N	N		51	F	L4-5 stenosis	N
75	F	L't hip OA	N	N	N	N	N		62	M	R't THR failure	N
56	F	R't femoral neck fr	N	N	N	N	N		73	M	L't THR loosening	N
69	F	L't knee OA	N	N	N	N	N		73	M	L't THR loosening	N
71	M	L't knee OA	N	N	N	N	N		13	F	scoliosis	N
72	M	R't FHAVN	N	N	N	N	N		62	M	R't THR failure	N
44	M	L't femoral neck fr	N	P	N	N	N
64	F	L't hip OA	N	N	N	N	N		13	F	scoliosis	N
58	M	R' t knee OA	N	N	N	N	N		77	F	T11 compression fr	N
50	M	R't femoral neck fr	N	N	N	N	N		77	F	L1 compression fr	?
88	F	L't femoral neck fr	N	N	P	N	N
78	F	R't hip OA	N	N	N	N	N		79	F	L1 compression fr	N
39	F	R't FHAVN	N	N	N	N	N		42	M	L't THR loosening	N
80	F	L't femoral neck fr	N	N	N	N	N		51	F	L't THR loosening	?
63	F	Both knee OA	N	N	N	N	N		42	M	L't THR loosening	N
56	F	R't knee OA	N	N	N	N	N		17	M	scoliosis	N
46	M	R't FHAVN	N	N	N	N	N		28	F	L5-S1 TB spine	N
61	M	L't knee OA	N	N	N	N	N		42	F	scoliosis	N
68	M	L't knee OA	N	N	N	N	N		42	F	scoliosis	N
75	F	Bil knee OA	N	N	N	N	N		69	M	L't THR loosening	?
26	F	R't femoral neck fr	N	N	N	N	N		17	M	scoliosis	N
73	F	R't femoral neck fr	N	N	N	N	N		69	M	L4-5 TB spine	?
75	F	R't knee OA	N	N	N	N	N		15	F	scoliosis	N
71	F	Bil knee OA	N	N	N	N	N		51	F	polyethylene wear	?
75	F	L't knee OA	N	N	N	N	N		66	F	T12 compression fr	N
69	F	L't knee OA	N	N	N	N	N		15	F	scoliosis	N
74	F	R't knee OA	N	N	N	N	N		73	F	L't TKR peritrachanteric fr	N
71	F	Bil knee OA	N	N	N	N	N		15	F	scoliosis	N
75	F	L't knee OA	N	N	N	N	N		79	F	R't TSR+ORIF	N
75	F	L't femoral supracondylar fr	N	N	N	N	N		75	F	L2-5 lumbar stenosis	N
68	M	R't knee OA	?	N	N	N	N
49	M	L't FHAVN	N	N	N	N	N		75	F	L2-5 lumbar stenosis	N
62	M	R't FHAVN	N	N	N	N	N		83	F	R't THR failure	N
56	F	Bil knee OA	N	N	N	N	N		83	F	R't THR failure	N
56	F	Bil knee OA	N	N	N	N	N		12	F	scoliosis	N
36	M	L't FHAVN	N	N	N	N	N		62	F	R/O TB spine	N
49	M	Bil FHAVN	N	N	N	N	N		55	F	R'T THR failure	?
49	M	Bil FHAVN	N	N	N	N	N		83	F	R't THR failure	N
96	F	L't femoral intertrochanteric fr	?	N	P	N	N
66	F	Both knee OA	N	N	N	N	N		17	F	scoliosis	N
66	F	Bil knee OA	N	N	N	N	N		73	F	L3-5 lumbar stenosis	N
51	M	R't FHAVN	P	N	N	N	N
67	F	L't hip OA	N	N	N	N	N		36	M	L't hip loosening	N
45	F	L't olecranon fr	N	P	N	N	N
82	F	L't femoral neck fr	?	N	?	?	?
45	M	L't hip OA	N	N	N	N	N		36	M	L't hip loosening	N
70	F	Bil knee OA	N	N	P	N	N
78	F	L't knee OA	N	N	N	N	N		5	F	scoliosis	N
85	M	R't femoral neck fr	N	?	?	N	N
51	F	L't hip OA	N	N	N	P	N
63	F	L't knee OA	N	N	N	N	N		26	F	scoliosis	N
57	F	L't knee OA	N	N	N	N	N		74	F	R't distal humeral intercondylar fr	N
88	F	L't femoral neck fr	N	N	N	N	N		55	F	R'T THR failure	?
75	M	R't femoral neck fr	N	N	N	P	N
70	F	Bil knee OA	N	?	?	?	?
68	M	R't T-F open fr	?	?	?	?	?
60	M	L't knee OA	N	N	N	N	N		54	F	C5-6 spondylolisthesis	?
75	F	Bil knee OA	N	N	N	N	N		48	F	R't tibia tumor	N
77	F	R't hip OA	N	N	N	P	N
77	F	L't hip OA	N	N	N	P	N
87	F	L't femoral neck fr	N	N	P	N	N
70	F	R't hip OA	N	N	N	N	N		12	F	scoliosis	N
69	F	L't hip OA	N	P	N	N	N
47	M	L't FHAVN	N	N	N	N	N		65	M	L1-2 lesion	N
75	F	R't knee OA	N	P	N	N	N
68	M	R't knee OA	N	N	N	N	N		77	F	R't humeral suprainterintracondylar fr	N
68	F	R't knee OA	N	N	N	N	N		20	F	scoliosis	N
35	M	L't FHAVN	?	N	N	N	N
51	F	L't hip OA	N	N	N	N	N		14	M	scoliosis	N
65	M	Bil knee OA	N	N	N	N	N		15	M	scoliosis	N
62	F	Bil knee OA	N	N	N	N	N		14	F	neurofibromatosis with kyphoscoliosis	N
70	M	R't knee OA	N	P	N	没做	N
63	M	L't knee OA	N	N	N	N	N		14	M	scoliosis	N
78	M	L't femoral neck fr	N	N	N	N	N		54	F	RA with C1,2 subluxtion	?
42	M	R't FHAVN	没做	没做	没做	没做	没做
80	M	R't femoral neck fr	N	N	N	N	N		41	F	L2 burst fr	N
81	F	Bil knee OA	N	N	N	N	N		13	F	adolescent idiopathic scoliosis	N
71	M	R't hip OA	N	N	N	N	N		31	F	DDH	N
56	F	Bil hip OA	N	N	N	P	N
74	F	Bil knee OA	N	P	N	N	N
72	F	Bil knee OA	N	N	N	N	N		14	M	scoliosis	N
77	F	R't knee OA	N	N	N	N	N		14	M	scoliosis	N
75	M	R't femoral neck fr	N	N	N	N	N
72	F	L't knee OA	N	N	N	N	N		71	M	L't THR failure	N
82	F	L't knee OA	N	P	N	N	N
68	M	R't knee OA	N	N	N	N	N		25	M	L5/S1 spondylolisthesis	N
72	F	L't knee OA	N	N	N	N	N		51	F	R't THR loosening	N
55	M	R't knee OA	N	P	N	N	N
60	M	R't femoral neck fr	N	P	N	N	N
67	F	Bil knee OA	N	N	N	N	N		35	M	failed back surgery with broken screw	N
74	F	L't knee OA	N	N	N	P	N
78	M	L't femoral ITC fr	N	N	N	N	N		71	M	L't THR failure	N
56	F	Bil knee OA	N	N	N	P	N
56	F	Bil hip OA	N	N	N	P	N
78	F	L't knee OA	N	P	N	N	N
67	F	Bil knee OA	N	N	N	N	N		71	M	L't THR failure	N
86	M	R't femoral neck fr	N	N	N	P	N
63	F	R't knee OA	N	N	N	N	N		40	M	L5-S1spondylolisthesis	N
85	M	L't knee OA	N	N	N	N	N		77	M	L4,5 spondylolisthesis	N
79	M	R't femoral ITC fr	N	N	N	N	N		52	M	L3,4 spondylolisthesis	N
80	M	L't femoral neck fr	N	N	N	N	N		77	F	L't TKR periprosthetic fr	N
44	F	R't hip OA	N	N	N	N	N		79	F	L3,4 spondylolisthesis	N
52	F	L't knee OA	N	N	N	N	N		77	F	scoliosis	N
35	M	L't FHAVN	N	N	N	N	N		58	M	T12 compression fr	P
84	F	R't femoral neck fr	N	P	N	N	indeterminate
53	F	R't femoral neck fr	N	N	N	N	N		51	F	R't THR loosening	N
77	F	R't femoral intertrochanteric fr	N	N	N	N	N		9	F	syringomyelis with T-kyphoscoliosis	N
71	F	L't knee OA	N	N	N	N	N		65	F	spinal stenosis	N
55	F	L't FHAVN	N	N	N	N	N		77	F	scoliosis	N
54	F	R't FHAVN	N	N	N	N	N		45	M	R't THR loosening	N
71	F	R't knee OA	N	N	N	N	N		62	F	degenerative spondylolisthesis	N
54	M	R't knee OA	N	N	N	N	N		65	M	L2-3 stenosis	N
63	F	R't FHAVN	N	N	N	没做	N
21	M	Bil FHAVN	N	N	N	N	N		49	F	T11-12 benign bone tumor	?
22	M	Bil FHAVN	N	N	N	N	N		62	F	L4,5 spondylolisthesis	N
46	F	R't hip OA	N	N	N	N	N		61	F	R't THR s/p implant failure	N
73	F	L't femoral neck fr	N	N	N	N	N		52	M	L't THR loosening	N
68	F	L't femoral neck fr	N	N	N	N	N		52	M	L't THR loosening	N
78	F	R't knee OA	N	N	N	P	N
26	M	L't FHAVN	N	N	N	N	N		79	F	L3,4 spondylolisthesis	N
56	F	R't femoral neck fr	N	N	N	N	N		61	F	R't THR s/p implant failure	N
64	F	Bil knee OA	N	N	N	N	N		19	M	L't tibial plateau fr	N
72	M	L't femoral neck fr	N	N	N	N	N		61	F	R't THR s/p implant failure	N
93	M	L't femoral neck fr	N	N	N	N	N		35	F	L't THR failure	N
65	F	Bil knee OA	N	N	N	N	N		20	M	L't pubic ramus tumor	N
70	F	Bil knee OA	N	N	N	N	N		80	F	R't femoral supracondylar periprosthetic fr	N
75	M	L't knee OA	N	N	N	N	N		68	F	L't femoral supracondylar fr	N
78	M	L't femoral neck fr	N	N	N	N	N
81	F	Bil knee OA	?	N	N	N	N
67	F	R't femoral neck fr	N	N	N	N	N		73	F	T12,L2 compression fr	N
60	F	Bil knee OA	N	N	N	N	N		7	F	lumbar scoliosis	N
88	M	L't femoral neck fr	N	N	N	N	N		28	M	R't THR failure	N
74	F	L't femoral neck fr	N	N	N	N	N		63	M	spinal stenosis	N
76	F	Bil knee OA	N	P	N	N	N
44	F	R't hip traumatic OA	N	N	N	N	N		64	F	L5,6 spinal stenosis	N
36	M	R't FHAVN	N	?	N	N	N
51	F	R't hip OA	N	N	N	N	N		78	M	TB spine	N
81	M	L't femoral neck fr	N	N	N	N	N		53	M	R't THR failure	N
51	M	L't FHAVN	N	N	N	N	N		67	F	L4~5 spondylolisthesis	N
82	F	L't femoral neck fr	?	N	N	N	N
72	M	R't knee OA	N	wp	N	N	N
61	F	Bil knee OA	N	N	N	N	N
65	F	L't knee OA	N	N	N	N	N		44	M	T8,9 fr dislocation	N
63	F	Bil knee OA	N	N	N	N	N		54	F	L5-S1 spondylolisthesis	?
74	M	R't FHAVN	N	N	N	N	N		54	F	L5-S1spondylolisthesis	?
74	F	R't hip OA	N	N	N	N	N
73	F	L't femoral neck fr	?	N	N	P	N
64	F	Bil knee OA	N	P	N	N	N
77	M	L't hip OA	N	N	N	N	N		52	M	L2-L5 spinal stenosis	N
81	M	L't femoral neck fr	N	N	N	N	N
85	F	Bil knee OA	N	N	N	N	N		81	M	L4-5 infected spondylodiskitis	N
76	F	L't knee OA	N	N	N	N	N		30	F	R't 5th metacarpal enchondroma	N
46	M	R't FHAVN	N	N	N	N	N		27	M	L't humeral shaft bone tumor	N
62	F	L't knee OA	N	N	N	N	N		46	M	R't olecranon fr with joint involvement	N
59	F	L't knee OA	?	N	N	N	?
58	M	R't hip OA	N	N	N	N	N		63	M	L4-5 osteomyelitis	N
54	F	R't hip OA	N	N	N	N	N		81	M	L4-5 infected spondylodiskitis	N
72	F	L't femoral neck fr	N	N	N	N	N		72	F	L4-5 spine stenosis	?
74	M	Bil knee OA	N	N	N	N	N		10	F	scoliosis	N
52	M	R't FHAVN	N	P	N	N	N
71	F	Both knee OA	N	N	P	?	N
70	F	Bil knee OA	N	N	N	N	N		78	F	THR failure	N
64	F	R't femoral neck fr	N	N	N	N	N		63	F	L3-5 lumbar stenosis	N
74	M	R't FHAVN	N	N	N	N	N		81	M	L4-5 infected spondylitis	N
72	F	Bil knee OA	N	N	N	N	N		10	F	scoliosis	N
75	F	Bil knee OA	N	?	?	?	?
77	M	L't femoral neck fr	N	N	N	N	N		58	M	L't distal T-F fr s/p ORIF & ESF	N
69	F	L't knee OA	N	N	N	N	N		79	F	L4 compression fr	N
62	F	L't knee OA	N	N	N	N	N		17	F	scoliosis	N
68	F	L't knee OA	N	N	N	N	N
62	F	L't knee OA	N	N	N	N	N		64	F	L1 compression fr	N
77	F	L't femoral neck fr	N	N	N	N	N		81	M	L3-S1 spinal stenosis	N
69	F	R't knee OA	N	N	N	N	N		76	F	lumbar stenosis	N
38	M	Bil FHAVN	N	?	N	N	N
58	F	L't knee OA	N	N	N	P	N
83	F	Bil knee OA	N	N	N	P	N
67	F	Bil knee OA	N	N	N	N	N		64	M	L3-5 lumbar stenosis	?
76	M	L't knee OA	N	N	N	N	N		30	M	L't femoral fr s/p ORIF	N
45	M	R't hip OA	N	N	N	N	N		50	F	L't THR failure	N
59	F	L't knee OA	N	P	N	N	N
60	F	R't FHAVN	N	N	N	N	N		79	F	L4 compression fr	N
93	F	L't femoral neck fr	N	N	N	N	N		81	M	L3-S1 spinal stenosis	N
73	F	L't hip OA	N	N	N	wp	N
73	F	R't knee OA	N	N	N	N	N		46	F	herniated intervetebral instrumentation	?
74	F	L't knee OA	N	N	N	N	N		17	F	scoliosis	N
67	M	R't knee OA	?	N	N	N	?
73	M	Bil knee OA	?	N	N	N	N
74	F	R't knee OA	N	N	N	N	N		17	F	scoliosis	N
80	M	Bil knee OA	N	N	N	N	N		76	F	lumbar stenosis	N
73	F	L't knee OA	N	N	N	N	N		17	F	scoliosis	N
41	M	R't FHAVN	N	N	N	N	N		65	F	R't femoral ITC fr	N
65	F	R't knee OA	N	N	N	N	N		76	F	degenerative lumbar spine	N
65	F	R't knee OA	N	N	N	N	N		14	F	idiopathic scoliosis	N
66	F	R't hip OA	N	N	N	N	N		14	F	idiopathic scoliosis	N
67	F	R't knee OA	N	N	N	N	N		14	M	femoral osteomyelitis with LLD	N
76	M	R't knee OA	N	N	N	N	N		45	M	R't THR failure	N
81	F	Bil knee OA	N	N	N	N	N		37	M	R't THR loosening	N
76	M	R't femoral neck fr	N	N	N	N	N		41	M	R't forearm twobone fr	N
91	M	R't femoral neck fr	N	N	N	N	N		32	M	R't tibial plateau fr	?
82	F	Bil knee OA	N	N	N	N	N		86	M	L2 burst fr	N
72	F	R't hip OA	N	N	N	N	N		10	F	T-L scoliosis	N
68	M	Bil knee OA	N	N	N	N	N		13	F	idiopathic scoliosis	N
64	F	R't femoral neck fr	N	N	?	N	N
92	F	R't femoral neck fr	N	N	N	N	N
72	F	Bil knee OA	N	N	P	N	N
74	F	Bil knee OA	N	N	N	N	N		73	F	R't THR loosening	N
50	F	L't FHAVN	N	N	N	N	N		56	F	L't THR failure	N
33	F	L't FHAVN	N	N	N	N	N
78	F	Bil knee OA	N	N	N	N	N		45	M	L't THR loosening	N
66	F	Bil knee OA	N	N	N	N	N
86	F	L't knee OA	N	N	P	N	N
44	M	L't FHAVN	N	N	N	N	N		14	F	idiopathic scoliosis	N
84	F	R't femoral neck fr	N	N	N	N	N		73	F	R't THR loosening	N
67	F	R't FHAVN	N	N	N	N	N		81	F	pyogenic spondylitis L3	N
67	F	Bil knee OA	N	N	N	N	N		64	M	R't THR aseptic loosening	N
49	F	L't hip OA	N	N	N	N	N		10	F	T-L scoliosis	N
85	F	R't femoral neck fr	N	N	N	N	N		35	M	NHL with spine meta,T11 compression fr	N
75	M	Bil knee OA	N	N	N	N	N		64	M	R't THR aseptic loosening	N
45	M	R't hip AVN	N	N	N	N	N		15	M	scoliosis	N
75	M	R't hip OA	N	N	N	N	N		59	F	L2-3 stenosis	N
61	F	R't hip OA	N	N	N	N	N		54	M	L4-5,degenerative spondylolisthesis	N
53	M	L't knee OA	N	N	N	N	N		64	M	R't THR loosening	N
37	M	L't FHAVN	N	N	N	N	N		15	F	scoliosis	N
75	M	L't FHAVN	N	N	N	P	N
74	F	Bil knee OA	N	N	N	N	N		22	F	idiopathic scoliosis	N
80	M	R't femoral neck fr	N	N	N	N	N		45	M	R't THR failure loosening	N
68	F	L't knee OA	N	N	N	N	N		80	M	L't moore hemiarthroplasty	N
73	F	R't knee OA	N	N	N	N	N		12	F	idiopathic scoliosis	?
51	F	R't FHAVN	N	N	N	N	N		13	F	idiopathic scoliosis	N
71	M	R't knee OA	N	N	N	N	N		80	M	L't moore hemiarthroplasty	N
71	F	Bil knee OA	N	N	N	N	N		30	M	L't femoral fr	N
48	F	R't ankle fr	?	N	N	N	N
62	M	R't knee OA	N	N	N	?	N
27	M	L't FHAVN	N	N	N	N	N		82	M	L4-5 lumbar stenosis	?
62	F	R't hip OA	N	N	N	N	N		29	M	R't THR revision	N
77	F	R't knee OA	N	N	N	N	N		30	M	scoliosis	N
73	F	R't femoral neck fr	N	N	N	N	N		13	F	idiopathic scoliosis	N
60	M	L't knee OA	N	N	N	N	N		23	M	idiopathic scoliosis	?
20	M	R't hipOA	N	N	N	N	N		29	M	R't THR revision	N
45	M	Bil FHAVN	N	?	N	N	N
50	F	L't hip OA	N	N	N	N	N		76	F	degenerative lumbar spine	N
30	M	R't femoral neck fr	N	N	N	N	N		42	M	L4-5 spondylolisthesis	N
45	M	L't FHAVN	N	N	N	N	N		13	F	idiopathic scoliosis	N
60	M	R't hip OA	N	N	N	N	N		37	M	R't THR loosening	N
52	M	L't hip OA	N	N	N	N	N		13	F	idiopathic scoliosis	N
59	F	R't femorl neck fr	N	N	N	N	N		86	M	L2 burst fr	N
84	F	R't femorl neck fr	N	N	N	N	N		67	F	lumbar stenosis L3/L4	N
32	M	Bil FHAVN	N	N	N	N	N		64	M	R't THR loosening	N
39	M	R't FHAVN	N	N	N	N	N		22	F	idiopathic scoliosis	N
79	M	L't femoral neck fr	N	N	N	N	N		22	F	idiopathic scoliosis	N
62	F	Bil knee OA	N	N	N	N	N		70	F	L1,L3 compression fr	N
78	F	Bil knee OA	N	N	N	N	N		39	F	scoliosis	N
56	M	R't hip OA	N	P	N	N	N
84	F	L't femoral neck fr	N	N	P	N	N
46	M	L't FHAVN	N	P	N	N	N
75	F	Bil knee OA	N	N	N	N	N		74	M	lumbar stenosis	N
72	M	L't hip OA	N	N	N	N	N		13	F	idiopathic scoliosis	N
46	F	R't FHAVN	N	N	N	N	N		74	M	lumbar stenosis	N
78	F	L't FHAVN	N	N	N	N	N		74	M	lumbar stenosis	N
62	F	Bil knee OA	?	N	N	N	N
52	F	R't hip OA	N	N	N	N	N		72	F	T12 compression fr	N
80	F	L't hip AVN	N	N	N	N	N		72	F	T13 compression fr	N
87	M	Bil knee OA	N	N	N	N	N		30	M	scoliosis	N
83	F	R't femoral neck fr	N	N	N	N	N		30	M	scoliosis	N
26	M	R't hip OA	N	P	N	N	N
44	F	R't FHAVN	N	N	N	N	N		63	F	L't THR loosening	N
73	M	R't hip OA	N	N	P	N	N
38	M	L't FHAVN	N	N	N	N	N		33	M	R't THR loosening	N
72	F	L't knee OA	N	N	N	N	N		71	M	infection spondylitisL4-5	N
54	F	R't hip OA	N	N	N	N	N		63	F	L't THR loosening	N
30	F	R't hip OA	N	N	N	N	N		6	M	congenital scoliosis	N
77	F	R't hip OA	N	N	N	N	N		23	M	degenerative spondylolisthesis	N
75	F	L't hip OA	N	N	N	N	N		44	M	R't bipolar failure	N
72	F	Bil knee OA	N	N	N	N	N		33	M	R't THR loosening	N
38	M	R't FHAVN	N	N	N	N	N		44	M	R't bipolar failure	N
61	F	R't knee OA	N	N	N	N	N		77	F	L't knee OA	?
45	F	L't hip OA	N	N	N	N	N		71	M	lumbar stenosis	N
73	F	L't knee OA	?	N	N	wp	N
71	F	R't knee OA	N	N	N	N	N		61	M	L1 burst fr	N
49	F	L't hip OA	N	N	N	N	N		58	M	L't THR loosening	N
67	M	L't knee OA	N	N	N	N	N		15	F	idiopathic scoliosis	N
73	F	Bil knee OA	N	N	N	N	N
67	M	Bil knee OA	N	N	N	N	N		58	M	L't THR loosening	N
71	M	R't hip OA	N	N	N	N	N		12	F	congenital scoliosis	N
73	F	R't knee OA	N	N	N	N	N		15	F	idiopathic scoliosis	N
66	F	Bil knee OA	N	N	N	N	N		12	F	idiopathic scoliosis	N
55	F	Bil knee OA	N	N	N	N	N		50	M	R't distal femur comninuted fr	N
45	F	L't hip OA	N	N	N	N	N		12	F	idiopathic scoliosis	N
84	F	L't femoral ITC fr	N	N	N	N	N		15	F	idiopathic scoliosis	N
71	F	L't knee OA	N	N	N	N	N		45	F	R't distal radial fr	N
71	M	L't knee OA	?	N	N	N	N
43	F	R't hip OA	N	N	N	N	N		12	F	congenital scoliosis	N
88	M	R't femoral neck fr	N	N	N	N	N		13	F	scoliosis	N
74	F	Bil knee OA	N	N	N	N	N		24	F	idiopathic scoliosis	?
48	F	L't FHAVN	N	N	N	N	N		14	F	idiopathic scoliosis	?
56	F	L't knee OA	N	N	N	N	N		14	F	idiopathic scoliosis	N
60	M	R't hip OA	N	N	N	N	N		13	F	idiopathic scoliosis	N
63	F	R't knee OA	N	N	N	N	N		10	F	idiopathic scoliosis	N
72	F	R't knee OA	N	N	N	P	N
77	F	L't knee OA	P	N	N	N	N
67	M	Bil knee OA	N	N	N	P	N
66	F	L't knee OA	N	N	N	N	N		11	F	idiopathic scoliosis	N
67	F	L't knee OA	N	N	N	N	N		11	F	idiopathic scoliosis	N
48	M	L't hip OA	N	N	N	N	N		14	F	idiopathic scoliosis	N
71	F	R't knee OA	N	N	N	N	N
83	F	R't hip OA	没做	N	N	N	N
88	M	L't femoral neck fr	N	N	N	N	N		10	F	idiopathic scoliosis	N
68	F	Bil knee OA	N	N	N	wp	N
60	F	L't hip OA	P	N	N	N	N
71	M	R't knee OA	N	N	N	N	N		15	F	idiopathic scoliosis	N
39	M	R't hip OA	N	N	N	N	N		76	F	T12 burst fr with neurologic deficity	N
74	M	L't knee OA	N	N	N	N	N		15	F	idiopathic scoliosis	N
52	F	R't knee OA	N	N	N	N	N		59	F	R't distal tibio-fibular fr	N
53	F	R't hip OA	N	N	N	N	N		42	M	R't THR infection	N
70	M	R't knee OA	N	N	N	N	N		18	F	idiopathic scoliosis	N
78	F	Bil knee OA	N	N	N	没做	N
72	M	L't FH AVN	N	N	N	N	N		11	F	idiopathic scoliosis	N
46		R't FH AVN	N	N	N	N	N		72	F	L4 pathological compression	N
59	M	R't FHAVN	N	N	N	N	N		13	F	idiopathic scoliosis	N
45	M	L't knee OA	N	N	N	N	N		13	F	idiopathic scoliosis	N
74	F	Bil knee OA	N	N	N	N	N		77	F	supracondylar fr s/ p ORIF,implant failure	N
77	M	R't knee OA	没做	N	N	N	N
30	F	L't hip OA	N	N	N	N	N		61	F	degenerative kyphoscoliosis	N
74	F	L't knee OA	N	N	N	N	N		15	M	scoliosis	?
77	F	R't femoral neck fr	N	N	N	N	N		61	F	degenerative kyphoscoliosis	N
61	F	Bil knee OA	N	N	N	N	N		14	F	idiopathic scoliosis	?
82	F	R't knee OA	N	N	N	N	N		14	F	spondylolisthesis L5	N
81	M	R't knee OA	N	N	N	N	N		65	M	lumbar stenosis L3-5,L4-5	N
71	M	R't femoral neck fr	N	N	N	N	N		12	F	scoliosis	N
77	M	L't knee OA	N	P	N	N	N
67	M	L't knee OA	N	N	N	N	N		12	F	scoliosis	N
74	F	R't knee OA	N	N	N	N	N		77	F	L't distal radius fr	N
83	F	R't knee OA	N	N	N	N	N		77	M	spinal stenosis	N
65	F	R't knee OA	P	N	N	N	N
34	M	L't FHAVN	N	N	N	N	N		21	M	scoliosis	N
55	F	R't hip OA	N	N	N	N	N		14	F	idiopathic scoliosis	?
67	M	R't femoral neck fr	N	N	N	N	N		35	F	R't THR failure	N
67	F	R't knee OA	N	N	N	N	N		35	F	R't THR failure	N
41	M	L't FHAVN	N	N	N	N	N		71	M	spondylolisthesis L7/T1	N
66	F	R't hip OA	N	P	N	N	N
62	F	Bil knee OA	N	N	N	N	N		62	F	R't THR failure	N
80	F	R't femoral neck fr	N	N	N	N	N		79	M	humerus pseudoarthritis	N
76	F	Bil knee OA	N	N	N	N	N		21	F	idiopathic scoliosis	N
70	M	L't femoral neck fr	P	N	N	N	N
69	F	R't knee OA	N	N	N	N	N		47	M	L't distal radius fr	N
76	F	Bil knee OA	N	N	N	N	N		31	F	scoliosis	N
70	M	femoral neck fr	N	P	N	N	N
79	F	L't femoral neck fr	N	P	N	N	N
70	M	Bil knee OA	N	N	N	N	N		67	M	spinal stenosis	N
74	M	R't femoral neck fr	N	N	N	N	N		31	F	scoliosis	N
42	M	R't hip OA	N	N	N	N	N		6	M	R't proximal humerus fibrous dysplasia	N
65	F	R't femoral neck fr	N	N	N	N	N		67	M	spinal stenosis	N
43	M	L't knee OA	N	N	N	P	N
89	M	R't femoral neck fr	N	N	N	N	N		21	F	idiopathic scoliosis	N
83	M	L't femoral neck fr	N	N	N	N	N		66	F	R't THR implant failure	N
76	M	L't femoral neck fr	N	N	P	N	N
50	M	R't FHAVN	N	N	N	N	N		66	F	R't THR implant failure	N
60	F	Bil knee OA	N	N	N	N	N		77	F	L't humerus shaft fr	N
77	F	L't knee OA	N	P	N	N	N
73	F	L't knee OA	N	N	P	N	N
65	F	R't hip OA	N	N	N	N	N		24	F	idiopathic scoliosis	N
67	M	L'r femoral neck fr	N	N	N	N	N		62	F	L3/4 spondylolisthesis	N
62	F	Bil knee OA	N	N	N	P	N
68	F	L'r femoral neck fr	N	N	N	N	N		24	F	idiopathic scoliosis	N
73	M	L't knee OA	N	P	N	N	N
82	F	Bil knee OA	N	N	N	N	N		62	F	R't THR failure	N
69	M	R't femoral neck fr	N	N	N	N	N		62	F	L3/4 spondylolisthesis	N
75	F	L't femoral neck fr	P	N	N	N	N
69	F	R't hip OA	N	N	N	P	N
50	M	L't hip OA	N	P	N	N	N
75	F	L't femoral neck fr	没做	N	N	N	N
70	F	L't hip OA	N	N	N	N	N		66	M	L't arthritis
77	F	R't knee OA	N	N	N	P	N
77	F	L't femoral neck fr	N	N	N	N	N		69	F	spondylolisthesis L5-6	没做
87	M	R't femoral neck fr	N	N	N	P	N
78	M	R't hip OA	N	N	N	N	N		72	F	L2-3 spondylodiscitis	N
79	F	Bil knee OA	N	N	N	N	N		48	F	L5-6 spondylolisthesis	没做
63	F	Bil knee OA	N	N	N	N	N		56	M	R't THR lossening	N
58	F	R't FHAVN	N	N	N	N	N		48	F	L4-5 listhesis	N
76	M	L't knee OA	N	N	N	N	N		56	M	R't THR lossening	N
59	F	R't knee OA	N	N	N	N	N		85	M	L spinal stenosis	N
66	F	R't knee OA	N	N	N	N	N		50	M	L1-2,2-3,4-5 spondylolisthesis	N
82	F	L't femoral neck fr	N	N	N	N	N		85	M	L spinal stenosis	N
69	F	Bil knee OA	N	N	N	N	N		50	M	R't tibia-fibula open fr	N
71	F	L't knee OA	N	N	N	N	N		56	F	L4~S1 spondylolisthesis	N
79	F	Bil knee OA	N	N	N	N	N		14	F	scoliosis	N
77	F	Bil knee OA	N	N	N	N	N		73	F	L't femoral ITC fr	N
65	F	L't knee OA	N	N	N	N	N		60	F	HIVD,L5-S1 carda equina syndrome	N
64	M	R't knee OA	N	N	N	N	N		14	F	scoliosis	N
82	F	R't knee OA	N	N	N	N	N		14	F	scoliosis	N
72	F	L't hip OA	N	N	N	N	N		42	F	L't THR failure	N
74	F	R't knee OA	N	N	N	P	N
61	F	R't knee OA	N	N	N	P	N
75	F	L't knee OA	N	N	N	N	N		22	M	L't humeral shaft fr	N
75	F	Bil knee OA	N	P	N	N	N
69	F	Bil knee OA	N	N	N	N	N		72	F	L2-3 spondylodiscitis	N
67	F	Bil knee OA	N	N	N	P	N
59	M	L't femoral neck fr	N	P	N	N	N
72	M	R't hip OA	N	N	N	N	N		42	F	L't THR failure	N
89	M	R't femoral neck fr	N	N	N	P	N
56	F	Bil knee OA	N	N	N	N	N		81	M	R' t femur ITC fr	N
50	F	L't knee OA	N	N	N	N	N		61	F	L't colles' fr	N
71	M	Bil knee OA	N	N	N	P	N
78	M	R't knee OA	N	N	N	N	N		72	F	L2-3 spondylodiscitis	N
85	F	L't femoral neck fr	N	N	N	N	N		69	M	L't THR dislocation	N
78	M	R't femoral neck fr	NA	N	N	N	N
65	F	R't knee OA	N	N	N	N	N		69	F	L't THR revision	N
73	M	Bil knee OA	N	N	N	N	N		68	M	L4-5 spondylolisthesis	N
90	F	R't femoral neck fr	N	P	N	N	N
51	F	R't hip OA	N	N	N	N	N		50	F	L4-5 spondylolisthesis	N
81	F	L't hip OA	N	N	N	N	N		64	M	L4-S1lumbar stenosis	N
21	F	L't FHAVN	N	P	N	N	N
81	M	R't knee OA	N	N	N	N	N		69	F	L't THR revision	N
68	F	Bil knee OA	N	N	N	N	N		64	M	L4-S1lumbar stenosis	N
77	F	Bil knee OA	N	N	N	N	N		54	M	L't femroal shaft fr s/p	N
68	M	Bil knee OA	N	N	N	N	N		69	M	L't THR dislocation	N
49	F	R't hip OA	N	N	N	N	N		68	F	L4-5 HIVD	N
70	F	Bil knee OA	N	N	N	N	N		12	F	idiopathic scoliosis	N
65	F	R't knee OA	N	N	N	N	N		69	F	L4-5 spondylolisthesis	N
81	M	Bil knee OA	N	N	N	N	N		54	M	L't femroal shaft fr s/p	N
75	F	R't knee OA	N	N	N	N	N		69	F	L4-5 spondylolisthesis	N
58	F	R't knee OA	N	N	N	P	N
71	F	Bil knee OA	N	N	N	N	N		75	F	R't TKR loosening	N
73	M	R't knee OA	N	N	N	N	N		12	F	idiopathic scoliosis	N
80	F	R't knee OA	N	N	N	N	N		66	F	R't TKR loosening	N
81	F	L't femoral neck fr	N	N	N	N	N		39	M	L't femoral shaft fr	N
70	F	Bil knee OA	N	N	N	N	N		48	M	R't THR revision	N
60	F	Bil knee OA	N	N	N	N	N		67	F	L't THR loosening	N
72	F	R't hip OA	N	N	N	N	N		72	M	L't THR failure	N
75	F	L't knee OA	N	N	N	N	N		28	F	L5 spondylolisthesis	N
26	M	R't hip traumatic OA	N	N	N	N	N		39	M	L't femoral shaft fr	N
67	F	R't FHAVN	N	N	N	N	N		67	F	L't THR loosening	N
45	M	R't hip OA	N	P	N	N	N
80	M	L't femoral neck fr	N	N	N	P	N
80	M	L't knee OA	N	N	N	P	N
77	F	L't knee OA	N	N	N	N	N		66	M	L4-5 HIVD	N
72	M	R't hip OA	N	N	N	N	N		66	F	R't THR loosening	N
75	M	L't knee OA	N	N	N	N	N		72	F	R't TKR loosening	N
72	F	Bil knee OA	N	N	N	N	N		66	M	Degenerative scoliosis with L3-5	N
70	F	Bil knee OA	N	N	N	N	N		17	F	kyphoscoliosis	N
79	M	L't femoral neck fr	N	N	N	N	N		80	F	L1 compression fr	N
68	F	R't hip OA	N	N	N	N	N		79	F	L't femoral shaft fr	N
46	M	R't FHAVN	N	P	N	N	N
49	F	L't humeral neck fr	N	N	N	N	N		58	F	L't distal radius fr	N
79	M	R't femoral neck fr	N	N	N	N	N		72	M	L't THR failure	N
65	F	R't hip OA	N	N	N	N	N		48	M	R't THR revision	N
67	M	L't hip OA	N	N	N	N	N		72	M	L't THR failure	N
69	F	L't knee OA	N	N	N	N	N		79	F	L4-5 spondylolisthesis	N
65	F	L't femoral neck fr	N	N	N	N	N		79	F	L't femoral shaft fr	N
64	F	R't hip OA	N	N	N	N	N		67	F	L't THR loosening	N
84	M	L't femoral neck fr	N	N	N	N	N		39	M	L2 burst fr	N
71	M	R't knee OA	N	N	N	N	N		25	M	T12-L1 spine fr	NA
62	M	R't knee OA	N	N	N	NA	N
76	M	L't femoral neck fr	N	N	N	NA	N
67	M	L't FHAVN	N	N	N	N	N		23	F	idiopathic scoliosis	N
78	F	L't knee OA	N	N	N	N	N		55	M	L't distal radial comninuted fr s/p ESF ,removal ,nonunion	N
87	F	R't femoral neck fr	N	N	N	P	N
67	F	L't knee OA	N	N	N	N	N		23	F	idiopathic scoliosis	N
58	F	L't knee OA	N	N	N	N	N		79	F	L4-5 spondylolisthesis	N
73	F	R't femoral neck fr	N	N	N	N	N		63	F	L't femoral shaft fr	N
77	F	L't femoral neck fr	N	N	N	N	N		67	F	L't THR loosening	N
67	F	R't femoral neck fr	N	N	N	N	N		51	M	L't THR loosening	N
60	M	L't hip OA	N	N	N	N	N		67	F	L't THR loosening	N
42	F	R't hip dysplasia OA	N	N	N	N	N		51	M	L't THR loosening	N
43	M	L't FHAVN	N	N	N	N	N		51	M	L't THR loosening	N
71	F	R't femoral neck fr	N	P	N	N	N
29	M	L't FHAVN	N	N	N	N	N		19	F	R't distal humerus tumor	N
35	M	R't FHAVN	N	N	N	N	N		29	F	R't humeral shaft fr	N
72	F	L't femoral neck fr	N	P	N	N	N
78	F	Bil knee OA	N	N	N	N	N		48	M	L't bipolar hemiarthroplasty loosening	N
58	F	Bil knee OA	N	N	N	N	N		56	F	L5-S1 spondylolisthesis	N
70	F	L't knee OA	N	N	N	N	N		60	F	L4-5 spondylolisthesis	N
71	F	Bil knee OA	N	N	N	N	N		37	F	L't THR loosening	N
75	F	L't femoral neck fr	N	N	N	N	N		58	M	lumbar stenosis with retrolisthesis	N
83	F	L't femoral neck fr	N	N	N	P	N
82	F	R't femoral neck fr	N	N	N	P	N
80	F	Bil hip OA	N	N	N	N	N		37	F	L't THR loosening	N
80	F	Bil hip OA	N	N	N	N	N		37	F	L't THR loosening	N
82	M	L't knee OA	NA	N	N	N	N
70	F	L't knee OA	N	N	N	N	N		71	M	R't THR revision	N
73	M	R't knee OA	NA	N	N	N	N
68	F	R't knee OA	N	N	N	N	N		54	F	L't THR loosening	N
68	F	R't knee OA	N	P	N	N	N
51	M	L't hip OA	N	P	N	N	N
62	F	L't hip OA	N	N	N	N	N		70	F	lumbar stenosis with OA change	N
89	M	R't femoral neck fr	N	N	N	N	N		71	M	R't THR revision	N
71	F	L't femoral neck fr	N	N	N	N	N		54	F	L't THR loosening	N
35	M	L't FHAVN	N	N	N	N	N		12	F	scoliosis	N
35	M	L't FHAVN	N	N	N	N	N		43	M	L't THR loosening	N
82	F	R't femoral neck fr	N	P	N	N	N
67	F	L't Bil knee OA	N	N	N	N	N		32	M	R't distal femoral fr	N
64	F	R't femoral neck fr	N	N	N	N	N		18	F	scoliosis	N
69	M	L't Bil knee OA	N	N	N	P	N
83	F	R't knee OA	N	N	N	N	N		9	F	neuromuscular scoliosis	NA
66	F	Bil knee OA	N	N	N	N	N		83	M	L1 burst fr	N
83	F	L't femur neck fr	N	N	N	N	N		15	F	scoliosis	N
78	F	L't knee OA	N	P	N	N	N
67	F	R't Bil knee OA	N	N	N	N	N		9	F	neuromuscular scoliosis	NA
44	M	R't FHAVN	N	N	N	N	N		15	F	scoliosis	N
69	M	R't Bil knee OA	N	N	N	P	N
45	F	L't hip OA	N	P	N	N	N
73	F	L't knee OA	N	N	N	N	N		9	F	neuromuscular scoliosis	NA
71	F	R't knee OA	N	N	N	N	N		11	F	Neuromuscular scoliosis	N
49	M	R't FHAVN	N	N	N	N	N		13	M	idiopathic scoliosis	N
68	F	R't femoral neck fr	N	N	N	N	N		13	M	idiopathic scoliosis	N
80	F	R't femoral neck fr	N	N	N	N	N		78	F	R't femoral ITC fr s/p CHS	N
70	F	Bil knee OA	N	N	N	N	N		11	F	Neuromuscular scoliosis	N
62	F	L't knee OA	NA	P	N	N	N
63	F	L't knee OA	N	N	N	N	N		14	F	idiopathic scoliosis	N
86	M	L't Bil knee OA	N	N	N	N	N		17	F	idiopathic scoliosis	N
86	M	R't Bil knee OA	N	N	N	N	N		26	M	idiopathic scoliosis	N
73	F	R't knee OA	N	N	N	N	N		14	F	idiopathic scoliosis	N
72	F	R't femoral neck fr	N	P	N	N	N
68	F	R't femoral neck fr	N	N	N	P	N
68	M	L't femoral neck fr	N	N	N	N	N		26	M	idiopathic scoliosis	N
75	F	R't femoral neck fr	N	N	N	N	N		9	F	neuromuscular scoliosis	N
65	M	L't femoral neck fr	P	P	N	N	N
92	F	L't femoral neck fr	N	N	N	N	N		9	F	neuromuscular scoliosis	N
77	F	Bil knee OA	N	N	N	N	N		21	F	idiopathic scoliosis	N
90	F	L't femoral neck fr	N	P	N	N	N
90	M	L't FHAVN	N	N	N	N	N		68	M	R't THR loosening	NA
76	M	L't hip OA	N	N	N	N	N		78	F	lumbar stenosis	N
65	F	L't femoral neck displaced fr	N	N	N	N	N		41	F	R't THR loosening	N
37	M	L't FHAVN	N	N	N	N	N		60	M	lumbar stenosis	NA
77	F	L't femoral neck displaced fr	N	N	N	N	N
67	F	R't hip OA	N	N	N	N	N		82	F	R't THR failure	N
76	M	R't knee OA	N	N	N	N	N		74	F	spondylolisthesis	N
40	M	R't FHAVN	N	N	N	N	N		78	F	lumbar stenosis	N
68	F	Both knee OA	N	N	N	N	N		42	F	L't THR loosening	N
53	F	L't hip OA	N	N	P	N	N
75	F	R't knee OA	N	N	N	N	N		21	F	idiopathic scoliosis	N
64	F	R't knee OA	NA	N	N	N	N
78	F	L't knee OA	N	N	N	N	N		76	F	L5/S1spondylolisthesis	N
64	F	R't knee OA	N	N	N	N	N		72	F	L4-5 spondylolisthesis	N
68	F	L't hip OA	N	N	N	N	N		72	F	degenerative kyphosis	N
38	M	R't FHAVN	N	N	N	P	N
73	F	L't knee OA	N	N	N	N	N		73	F	spondylolisthesis	N
71	F	L't knee OA	N	N	P	N	N
79	M	R't FHAVN	N	N	N	N	N		63	M	L't THR loosening	N
32	M	L't FHAVN	N	P	N	N	N
89	M	L't femoral neck fr	N	N	N	N	N		34	M	spondylolisthesis L4/L5	N
86	F	L't femoral neck fr	N	N	P	N	N
82	M	L't femoral neck fr	N	N	N	N	N		42	F	L't THR loosening	N
68	F	L't FHAVN	N	N	N	N	N		72	F	L4-5 spondylolisthesis	N
79	F	L't femoral neck fr	N	N	N	N	N		27	F	L't THR loosening	N
68	F	R't hip OA	N	N	N	N	N		65	F	L2 lesion R/O	N
67	F	L't knee OA	N	N	N	N	N		22	F	scoliosis	N
72	M	L't knee OA	N	N	N	N	N		55	M	post R't THR with femoral periprosthetic fr	N
78	F	R't femoral neck fr	NA	N	N	N	N
75	M	Bil knee OA	N	N	N	N	N		22	F	scoliosis	N
75	M	Bil knee OA	N	N	N	N	N		22	F	scoliosis	N
64	F	L't hip OA	N	N	N	N	N		72	F	kyphosciliosis	N
64	F	L't knee OA	N	N	N	N	N		22	F	scoliosis	N
71	F	R't hip OA	N	N	N	N	N		50	M	R't THR loosening	N
67	M	R't hip OA	N	N	N	N	N		50	M	R't THR loosening	N
86	F	Bil knee OA	N	N	N	N	N		53	M	R't THR revision	N
81	F	L't femoral neck fr	N	N	N	N	N		63	M	R't THR loosening	N
86	F	L't femoral neck fr	N	N	N	N	N		43	M	R't distal femoral fr	N
79	F	R't femoral neck fr	N	N	N	N	N
78	M	Bil knee OA	N	N	N	N	N		72	M	L4-5 spondylolisthesis	NA
80	F	R't femoral neck fr	NA	N	N	N	N
72	F	Both knee OA	N	N	N	N	N		40	F	R't femoral ICT bone tumor	N
65	F	L't knee OA	N	N	N	N	N		34	M	L4-5 spondylodiskitis	N
73	F	L't femoral neck fr	N	N	N	N	N		45	F	R't THR loosening	N
71	M	R't femoral neck fr	N	P	N	N	N
52	M	L't hip OA	N	P	N	N	N
64	F	R't knee OA	N	N	N	N	N		63	M	R't THR loosening	N
65	F	Bil knee OA	N	N	N	P	N
47	F	L't knee OA	N	N	N	N	N		44	F	R't THR loosneing	N
72	F	L't knee OA	N	N	N	N	N		66	F	L't femoral shaft fr	N
71	F	L't knee OA	N	N	N	N	N		49	M	Lumbar spondylolisthesis	N
48	M	R't FHAVN	N	N	N	N	N		17	M	L5 pars fr	N
71	M	R't hip OA	N	N	N	N	N		67	F	T12,L1 infection spondylitis	N
67	F	L't knee OA	N	N	N	N	N		42	F	L4/5 spondylolisthesis	N
75	F	R't knee OA	N	P	N	N	N
77	F	Bil knee OA	N	P	N	N	N
67	F	R't hip OA	N	N	N	P	N
67	F	L't hip OA	N	N	N	P	N
64	M	R't knee OA	N	N	N	N	N		58	F	lumbar stenosis	N
72	M	L't hip OA	N	N	N	N	NA
36	M	R't FHAVN	N	N	N	N	N		67	F	L4,5 spondylolisthesis	N
72	F	L't knee OA	N	N	N	N	N		72	F	L1 compression fr	N
48	F	R't femoral neck fr	N	N	N	N	N		77	M	infection spondylitis	N
80	M	R't femoral neck fr	N	N	N	N	N		72	F	L1 compression fr	N
80	M	R't femoral neck fr	N	N	N	N	N		54	F	L't THR loosening	N
78	F	L't hip OA	N	N	N	N	N		27	M	L't femoral shaft fr	N
84	F	L't femoral neck fr	N	N	N	N	N		69	F	L't hip OA	N
59	F	R't hip OA	NA	N	N	N	N
83	F	L't femoral neck fr	N	N	N	N	N		58	M	T10-L3 spondylosis	NA
76	F	L't hip OA	N	N	N	N	N		62	M	T6 lesion	N
54	F	R't hip OA	N	N	N	N	N		56	F	R't THR loosening	N
66	F	R't femoral neck fr	N	N	N	N	N		54	F	L't THR loosening	N
71	M	L't knee OA	N	N	N	N	N		27	M	L't femoral shaft fr	N
43	F	R't hip OA	N	N	N	N	N		50	F	R't THR loosening	N
78	F	L't femoral neck fr	N	N	N	N	N		58	M	T10-L3 spondylosis	NA
68	F	L't knee OA	N	N	N	N	N		50	F	R't THR loosening	N
82	M	L't FHAVN	N	P	P	N	N
81	M	L't femoral neck fr	N	N	N	N	N		29	F	scoliosis	N
51	M	R't FHAVN	N	N	N	N	N
70	F	L't knee OA	N	N	N	N	N		72	F	L5/S1 spondylolisthesis	N
69	F	L't hip OA	N	NA	N	NA	N
23	M	L't FHAVN	N	N	N	N	N		56	F	L't THR loosening	N
50	F	Bil FHAVN	N	N	N	N	N		23	F	scoliosis	N
50	F	Bil FHAVN	N	N	N	N	N		74	M	T10 compression fr	N
31	M	L't FHAVN	N	P	N	N	N
63	M	L't hip OA	N	N	N	N	N		63	F	L4-S1 stenosis	N
63	M	R't hip OA	N	N	N	N	N		63	F	L4-S1 stenosis	N
58	M	Bil hip OA	N	N	N	N	N		74	M	T10 compression fr	N
58	M	Bil hip OA	N	N	N	N	N		72	M	L5-S1 spondylolisthesis	N
70	F	L't femoral neck fr	N	N	N	N	N		59	F	R't THR infection	N
71	F	Bil knee OA	N	P	N	N	N
71	F	Bil knee OA	N	P	N	N	N
76	F	R't femoralc head fr	N	N	N	N	N		23	F	scoliosis	N
77	F	L't femoral neck fr	N	N	N	N	N		65	F	spinal stenosis	NA
80	F	R't femoral neck fr	N	N	N	N	N		23	F	scoliosis	N
102	F	R't femoral neck fr	N	N	N	N	N		29	F	scoliosis	N
78	F	L't femoral neck fr	N	P	N	N	N
79	F	R't femoral neck fr	N	N	N	N	N		29	F	scoliosis	N
83	F	R't femoral neck fr	N	N	N	N	N		72	F	L't TKR loosening	P
66	M	R't FHAVN	N	N	N	N	N		65	F	spinal stenosis	NA
70	M	R't knee OA	N	N	N	N	N		23	F	scoliosis	N
72	F	R't knee OA	N	N	N	N	N		13	M	scoliosis	N
67	F	L't femoral neck fr	N	N	N	P	N
70	F	Bil knee OA	N	N	N	P	N
62	F	Bil knee OA	N	N	N	N	N		13	F	scoliosis	N
66	F	L't hip OA	N	N	N	N	N		51	F	R't THR loosening	N
53	F	R't hip OA	N	N	N	N	N		51	F	R't THR loosening	N
54	F	L't hip OA	N	N	N	N	N		13	M	scoliosis	N
72	F	R't knee OA	N	N	N	N	N		50	F	R't femoral periprosthetic fr	N
66	F	R't knee OA	N	N	N	N	N		13	M	scoliosis	N
83	M	R't femoral neck fr	N	N	N	N	N		51	F	R't THR loosening	N
52	M	L't hip OA	N	N	N	P	N
62	F	Bil knee OA	N	N	N	N	N		65	F	L4,5 spondylolisthesis	N
82	M	L't femoral neck fr	N	N	N	N	N		80	F	L't THR loosening	N
65	F	R't knee OA	NA	P	N	N	N
56	F	R't hip OA	N	N	N	P	N
61	M	R't hip OA	N	N	N	N	N		22	M	L't distal humeral fr	N
66	F	L't knee OA	N	N	N	N	N		77	F	L2 compression fr	N
62	F	R't femoral neck fr	N	N	N	N	N		14	M	idiopathic scoliosis	N
87	F	L't femoral neck fr	N	N	N	N	N		69	F	L2-4 lumbar stenosis	N
62	F	Bil knee OA	N	N	N	N	N		14	M	idiopathic scoliosis	N
81	F	Bil knee OA	N	N	N	N	N		31	M	L't femoral fr s/p ORIF	N
33	M	R't FHAVN	P	N	N	N	N
53	F	L't hip OA	N	N	N	N	N		69	F	L2-4 lumbar stenosis	N
54	F	R't femoral neck fr	N	N	N	N	N		36	M	hemophilic arthritis	N
40	M	R't hip OA	N	N	N	NA	N
73	F	Bil knee OA	N	N	N	N	N		6	M	congenital scoliosis	N
86	F	R't knee OA	N	N	N	N	N		69	F	L2-4 lumbar stenosis	N
61	F	L't knee OA	N	N	N	N	N		40	M	L5 burst fr	N
62	F	R't knee OA	NA	NA	NA	NA	NA
79	M	R't femoral neck fr	N	N	N	N	N		44	F	L't THR loosening	没做
94	M	R't femoral neck fr	N	N	N	N	N		40	M	L5 burst fr	N
65	M	Bil FHAVN	N	N	N	P	N
65	M	Bil FHAVN	N	N	N	P	N
86	M	R't knee OA	N	N	N	N	N		80	F	L't THR loosening	N
73	M	L't knee OA	N	N	N	N	N		64	M	L3-5 lumbar stenosis	没做
72	F	R't knee OA	N	N	N	N	N		43	M	R't femoral shaft fr	N
51	F	R't FHAVN	N	P	N	N	N
72	M	Bil knee OA	N	N	N	N	N		16	M	congenital scoliosis	N
52	M	R't FHAVN	P	N	N	N	N
54	M	L't hip OA	N	N	N	N	N		80	M	L3-4 spondyloitis	N
39	M	R't hip OA	N	P	N	N	N
71	F	R't hip OA	N	N	N	N	N		44	M	Bil knee hemophilic arthritis	N
58	F	L't hip OA	N	N	N	N	N		50	M	L't TKR infection	P
74	F	L't knee OA	N	N	N	N	N		44	F	L't THR loosening	N
46	M	L't FHAVN	N	N	N	N	N
68	F	Bil hip OA	N	N	P	N	N
69	F	Bil hip OA	N	N	P	N	N
44	M	R't hip OA	N	N	N	N	N		44	F	L't THR loosening	没做
70	F	R't FHAVN	N	P	N	N	N
88	F	R't femoral neck fr	N	N	N	N	N		80	F	L't THR loosening	N
42	F	L't hip OA	N	N	N	N	N		35	M	L't THR failure	N
29	M	Bil hip OA	N	N	N	N	N		63	F	R't THR loosening	N
76	F	R't knee OA	N	N	N	N	N		62	M	R't osteomyelitis	N
46	M	R't FHAVN	N	N	N	N	N		64	M	L3-5 lumbar stenosis	没做
73	F	Bil knee OA	N	N	N	N	N		61	F	L3-4 spondylolisthesis	N
72	F	L't knee OA	N	N	N	N	N
54	M	R't hip OA	N	N	N	N	N		91	F	THR loosening	N
39	M	L't hip OA	N	P	N	N	N
73	M	R't femoral neck fr	N	N	N	N	N		16	M	congenital scoliosis	N
74	M	R't knee OA	N	N	N	N	N		16	M	congenital scoliosis	N
81	F	L't knee OA	N	N	N	N	N		16	F	congenital scoliosis	N
54	M	L't knee OA	N	P	N	P	N
55	M	R't femoral neck fr	N	N	N	N	N		60	M	R't THR loonsening	没做
49	M	R't FHAVN	N	N	N	N	N
49	M	L't FHAVN	N	N	N	N	N		44	F	L't THR loosening	N
64	M	R't hip OA	N	?	?	?	?
49	F	R't femoral neck fr	N	N	N	N	N		16	F	congenital scoliosis	N
60	F	L't hip OA	N	P	N	N	N
70	F	L't hip OA	N	N	N	N	N		81	F	L3/L4,L4/L5 spinal stenosis	N
25	M	R't hip OA	N	P	N	N	N
82	M	R't knee OA	N	N	N	N	N		80	F	L't THR loosening	N
64	F	R't hip OA	N	N	N	N	N		16	F	congenital scoliosis	N
45	M	L't hip OA	N	P	N	N	N
86	F	L't knee OA	N	N	N	N	N		42	F	spondylolisthesis	N
79	F	L't femoral fr	N	N	N	N	N		56	M	L't THR loosening	N
58	M	L't hip OA	N	N	N	N	N		24	F	idiopathic scoliosis	N
77	F	R't knee OA	N	P	N	P	N
67	F	L't hip OA	N	N	N	N	N		45	M	TB spondylodiskitis
72	F	L't hip OA	N	N	N	P	N
49	M	R't hip OA	N	N	N	N	N
69	F	Bil knee OA	N	N	N	N	N		24	F	idiopathic scoliosis	N
79	F	L't hip OA	N	P	N	N	N
82	M	R't femoral neck fr	N	N	N	N	N		26	M	L't femoral shaft fr	没做
74	M	L't femoral neck fr	N	N	N	N	N		44	F	L't THR loosening	N
77	F	R't femoral neck fr	N	N	N	N	N		69	M	L3-4,L4-5 spinal stenosis	N
72	F	R't femoral neck fr	N	P	N	N	N
75	F	L't knee OA	N	N	N	N	N		16	F	idiopathic scoliosis	N
77	F	R't hip OA	N	N	N	N	N		22	M	idiopathic scoliosis	N
66	F	L't femoral neck fr	N	N	N	N	N		42	M	L4/5 HIVD s/p disectomy	N
78	M	R't femoral neck fr	N	N	N	N	N		66	F	R't THR loosening	N
70	F	R't knee OA	N	N	N	N	N		16	M	scoliosis	N
79	F	R't femoral neck fr	N	N	N	N	N		16	F	idiopathic scoliosis	N
69	M	Bil knee OA	N	N	N	P	N
66	M	R't knee OA	N	N	N	N	N		16	F	idiopathic scoliosis	N
64	F	L't knee OA	N	N	N	N	N		59	F	spinal stenosis	N
41	F	R't hip OA	N	N	N	N	N		69	M	L3-4 pyogenic spondylitis	P
37	M	L't FHAVN	N	N	N	N	N		50	F	R't THR loosening	N
63	F	Bil knee OA	N	P	N	N	N
68	F	Bil knee OA	N	N	N	N	N		22	M	idiopathic scoliosis	N
75	M	Lil knee OA	N	N	N	P	N
66	F	Bil knee OA	N	N	N	N	N		75	F	L4-5 spondylolisthesis	N
76	M	R't knee OA	N	N	N	N	N		16	F	congenital scoliosis	N
66	F	R't knee OA	N	N	N	N	N		71	M	L3-5 spinal stenosis	N
71	M	R't knee OA	N	N	N	N	N		16	F	congenital scoliosis	N
74	F	R't hip OA	N	N	N	N	N		69	M	L3-4 pyogenic spondylitis	P
78	M	R't femoral neck fr	N	N	N	P	N
38	F	L't knee OA	N	N	N	N	N		72	M	R't clavicle fr s/p ORIF	N
45	F	L't hip OA	N	N	N	N	N		56	M	R't THR loosening	N
63	F	R't hip OA	N	N	N	N	N		71	F	L4-5 spinal stenosis	N
61	F	Bil knee OA	N	P	N	P	N
63	F	R't knee OA	N	N	N	N	N		58	F	L4-5 spondylolisthesis	N
58	F	R't femoral neck fr	N	N	N	N	N		60	F	R't femoral shaft fr	NA
78	F	Bil knee OA	N	N	N	N	N		71	F	L4-5 spinal stenosis	N
71	M	R't knee OA	P	N	N	N	N
63	F	L't hip OA	N	N	N	N	N		50	F	R't THR loosening	N
49	F	R't hip OA	N	N	N	P	N
69	M	L't hip OA	N	N	N	N	N		80	M	L't hip TB infection	N
46	M	L't hip OA	N	P	N	N	N
57	F	R't hip OA	N	N	N	N	N		76	M	L3-5 spinal stenosis	N
43	M	R't hip OA	N	N	N	N	N		74	M	L4-5 spondylodiskitis	N
70	M	R't hip OA	N	N	N	N	N		74	M	L4-5 spondylodiskitis	N
76	M	R't knee OA	N	N	N	没做	N
73	M	L't hip OA	N	P	N	N	N
89	F	R't femoral neck fr	N	N	N	N	N		36	F	L't THR loosening	N
57	M	L't FHAVN	N	N	N	N	N		31	M	L't distal femoral fr	NA
81	M	L't TKR loosening	N	N	N	N	N		61	F	L't THR loosening	NA
43	M	Both knee OA	N	N	N	N	N		70	F	L3-5 spinal stenosis	N
49	M	R't hip OA	N	N	N	N	N		27	F	scoliosis	N
51	M	R't FHAVN	N	N	N	N	N		27	F	scoliosis	N
72	F	Bil knee OA	N	N	N	P	N
43	M	Both knee OA	N	N	N	N	N		27	F	scoliosis	N
76	F	R't hip OA	N	P	N	N	N
75	F	R't femoral neck fr	N	N	N	N	N		78	M	L3-5 spinal stenosis	N
43	M	L't hip OA	N	N	N	N	N		56	F	R't THR revision	N
71	F	R't hip OA	N	N	N	N	N		16	F	kyphoscoliosis	N
44	F	R't hip OA	N	N	N	N	N		76	M	L3-5 spinal stenosis	N
77	F	L't femoral neck fr	N	N	N	N	N		32	M	L't femoral shaft fr	N
71	F	L't knee OA	N	N	N	N	N		66	F	L3-4 spinal stenosis	N
67	F	R't knee OA	N	N	N	N	N		54	F	L4-5 spinal stenosis	N
54	F	R't FHAVN	N	N	N	N	N		32	M	L't femoral shaft fr	N
50	M	L't hip OA	N	P	N	N	N
87	F	Bil knee OA	N	N	N	N	N		60	F	R't humeral shaft fr	N
71	F	L't hip OA	N	N	N	N	N		44	F	L5-S1 spondylolisthesis	N
66	M	L't femoral neck fr	N	N	N	N	N		62	F	L't L3/4,L4/5 HIVD	N
89	M	L't femoral neck fr	N	N	N	P	N
23	M	R't FHAVN	N	N	N	没做	N
77	M	R't femoral neck fr	N	N	N	N	N		62	F	L't L3/4,L4/5 HIVD	N
69	F	Bil knee OA	N	N	N	N	N		62	F	L3-5 lumbar stenosis	N
72	F	R't femoral neck fr	N	N	N	N	N		62	F	L3-5 lumbar stenosis	N
81	F	R't hip OA	N	N	N	N	N		13	F	scoliosis	N
80	F	R't femoral neck fr	N	N	N	N	N		44	F	L5-S1 spondylolisthesis	N
76	F	R't femoral neck fr	N	N	N	N	N		49	M	R't THR loosening	N
74	F	R't hip OA	N	N	N	P	N
66	F	R't hip OA	N	P	N	N	N
78	M	Bil knee OA	N	N	N	N	N		65	M	L4/L5 spondylolisthesis	N
81	F	L't hip OA	N	N	N	N	N		13	F	scoliosis	N
86	M	L't hip OA	N	N	N	N	N		80	F	L4/L5 spondylolisthesis	没做
69	M	L't femoral neck fr	N	N	N	P	N
67	F	R't knee OA	没做	N	N	N	N
64	F	Bil knee OA	N	N	N	N	N		64	M	R't THR loosening	N
69	F	R't knee OA	N	N	N	N	N		13	M	scoliosis	N
84	F	R't femoral neck fr	N	N	N	N	N		64	M	R't THR loosening	N
51	F	L't FHAVN	N	N	N	P	N
51	F	R't FHAVN	N	N	N	N	N		66	F	R't tibial plateau fr	N
70	F	Bil knee OA	N	N	N	N	N		53	F	L't calcaneal fr	没做
82	F	L't femoral neck fr	N	N	N	N	N		54	M	L4/L5 spondylolisthesis	N
21	M	Bil hip OA	N	N	N	N	N		78	F	lumbar stensosis	N
73	F	R't knee OA	N	N	N	N	N		69	F	multiple lumbar stenosis	N
21	M	Bil hip OA	N	N	N	N	N		53	F	L't calcaneal fr	没做
78	F	R't femoral neck fr	N	N	N	N	N		69	F	multiple lumbar stenosis	N
64	F	L't hip OA	N	N	N	N	inderterminate
78	F	R't knee OA	N	N	N	N	N		48	M	R't femoral shaft fr	N
67	F	L't femoral neck fr	N	N	N	N	N		49	M	Bil THR loosening	N
68	F	R't hip OA	N	N	N	N	N		78	F	lumbar stensosis	N
63	M	Bil knee OA	N	P	N	N	N
72	M	R't knee OA	N	N	N	N	inderterminate
53	F	Bil knee OA	N	N	N	N	N		46	F	L't THR loosening	N
59	F	L't knee OA	没做	P	N	N	N
76	M	L't hip OA	N	N	N	N	N		78	F	lumbar stensosis	N
45	M	Bil FHAVN	N	P	N	N	N
83	M	L't femoal neck fr	N	N	N	N	N		49	M	Bil THR loosening	N
82	F	Bil knee OA	N	N	N	P	N
87	M	R't femoral neck fr	N	N	N	N	N		49	M	Bil THR loosening	N
65	F	Bil knee OA	N	N	N	N	N		13	M	scoliosis	N
74	F	L't hip OA	N	N	N	N	N		72	M	R't THR infection	N
74	M	Bil knee OA	N	P	N	P	?
87	M	L't femoral neck fr	N	N	N	N	N		21	F	scoliosis	N
45	F	L't hip OA	N	N	N	N	N		45	F	L4-5 spondylolisthesis	N
49	F	Bil hip OA	N	N	N	N	N		59	F	L3 pathological compression fr	N
72	F	L't Hip OA	N	N	N	P	N
49	F	Bil hip OA	N	N	N	N	N		18	F	scoliosis	N
67	F	L't knee OA	N	N	N	N	N		45	F	L4-5 spondylolisthesis	N
80	F	Bil knee OA	N	P	N	N	N
76	M	L't knee OA	N	N	N	N	N		62	M	L4-5 spine OA	NA
36	M	L't FHAVN	N	P	N	N	N
68	F	Bil knee OA	N	N	N	N	N		71	F	T12,L1 compression fr	N
54	F	L't FHAVN	N	N	N	N	N		63	F	spondylolisthesis	N
82	F	L't femoral neck	N	N	N	N	N		18	F	scoliosis	N
84	F	R't femoral neck fr	N	N	N	N	N		11	F	scoliosis	N
70	F	L't femoral neck fr	N	N	N	N	N		11	F	scoliosis	N
73	M	R't femoral neck fr	N	P	N	N	N
43	M	R't FHAVN	N	N	N	N	N		16	F	scoliosis	N
79	F	L't femoral neck fr	N	N	N	N	N		35	M	L't tibia fibula fr	N
62	M	R't femoral neck fr	N	N	P	N	N
79	M	L't femoral neck fr	N	N	N	N	N		18	F	scoliosis	N
55	F	R't FHAVN	N	P	N	N	N
42	M	R't FHAVN	N	N	N	N	N		16	F	scoliosis	N
74	M	Bil knee OA	N	N	N	N	N		16	F	scoliosis	N
75	F	L't femoral neck fr	N	P	N	N	N
69	M	L't femoral neck fr	N	N	N	N	N		35	M	L't tibia fibula fr	N
86	F	R't femoral neck fr	N	N	N	N	N		13	F	scoliosis	N
35	M	R't FHAVN	N	N	N	N	N		71	F	Degenerative L-stenosis	N
76	M	R't femoral neck fr	N	N	N	N	N		13	F	scoliosis	N
53	M	R't knee OA	N	N	N	N	N		79	F	T12,L1 compression fr	N
90	F	L't femoral neck fr	N	N	N	N	N		35	F	R't THR loosening	N
93	F	R't femoral neck fr	N	N	N	N	N		71	F	Degenerative L-stenosis	N
38	F	R't FHAVN	N	N	N	N	N		41	M	L't THR loosening	NA
72	M	R't femoral neck fr	N	N	N	N	N		69	F	L4-5 spondylolisthesis	N
33	M	L't FHAVN	N	N	N	N	N		14	M	scoliosis	N
46	M	Bil FHAVN	N	N	N	N	N		72	F	L1 compression fr	N
77	F	L't femoral neck fr	N	N	N	wp	N
75	F	R't femoral neck fr	N	N	N	N	N		80	M	T10,11 spondylitis	N
81	F	Bil knee OA	N	?	N	?	N
76	F	R't femoral neck fr	N	N	N	N	N		80	M	T10,11 spondylitis	N
74	F	Bil knee OA	N	N	N	N	N		71	F	L2-L5 lumbar stenosis	N
46	M	Bil FHAVN	N	N	N	N	N		14	M	scoliosis	N
68	M	Bil knee OA	N	N	N	N	N		67	F	L4/L5 lumbar stenosis	N
78	M	L't femoral neck fr	NA	N	N	N	N
82	M	R't femoral neck fr	N	N	N	N	N		47	M	L't THR loosening	N
68	F	R't femoral neck fr	N	N	N	N	N		43	F	L't THR loosening	N
83	F	R't femoral neck fr	N	N	N	N	?
80	F	Bil knee OA	N	N	N	N	N		66	F	R't THR revision	N
93	F	L't femoral neck fr	NA	N	N	N	N
83	M	L't femoral neck fr	N	N	N	N	N		47	M	L't THR loosening	N
44	M	Bil FHAVN	P	N	N	N	N
44	M	Bil FHAVN	P	N	N	N	N
40	F	R't FHAVN	N	N	N	P	N
55	M	R't knee OA	N	N	N	N	N		43	F	L't THR loosening	N
77	F	L't knee OA	N	N	N	N	N		43	F	L't THR loosening	N
81	F	Bil knee OA	N	N	N	N	N		12	F	scoliosis	N
81	M	Bil knee OA	N	N	N	N	N		63	M	L1 burst fr	N
20	M	scoliosis	N	N	N	N	N		16	F	scoliosis	N
73	F	R't knee OA	N	N	N	N	N		63	F	lumbar stenosis	N
60	F	R't knee OA	N	P	N	N	N
73	M	Both knee OA	N	P	N	N	N
51	M	R't FHAVN	N	N	N	N	N		67	F	L't THR periprosyhetic fr	N
66	F	L't hip OA	N	N	N	N	N		63	F	lumbar stenosis	N
79	M	R't FHAVN	N	N	N	N	N		63	F	lumbar stenosis	N
66	F	R't hip OA	N	N	N	N	N		67	F	L't THR loosening	N
45	M	L't FHAVN	N	N	N	N	N		54	F	L't THR loosening	N
81	F	R't femoral neck fr	N	N	N	P	N
44	M	L't FHAVN	P	N	N	N	N
83	F	L't femoral neck fr	N	N	N	N	N		12	F	scoliosis	N
76	M	L't knee OA	N	N	N	N	N		71	F	lumbar stenosis	NA
62	F	R't knee OA	N	N	N	N	N		71	F	lumbar stenosis	NA
66	F	L't knee OA	N	N	N	P	N
64	M	R't hip OA	N	N	N	N	N		66	F	R't THR revision	N
67	F	Bil knee OA	N	N	N	N	N		25	F	scoliosis	N
82	M	L't femoral neck fr	N	N	N	N	N		69	F	L't THR loosening	N
66	M	Bil knee OA	N	N	N	N	N		70	F	failed back syndrome	N
68	F	L't knee OA	N	N	N	N	N		60	M	L5~S1spondylolisthesis	N
62	F	R't knee OA	N	N	N	N	N		66	M	R't THR loosening	N
57	F	L't hip OA	N	N	N	N	N		66	F	R't THR revision	N
39	M	R't FHAVN	NA	N	N	N	N
73	F	R't femoral ITC fr	N	P	N	N	N
82	F	L't femoral neck fr	N	N	N	N	N		58	M	L4-5 spondylolisthesis	N
59	F	R't femoral neck fr	N	P	N	N	N
63	F	R't femoral neck fr	N	N	N	N	N		69	F	L't THR loosening	N
65	F	R't femoral neck fr	N	N	N	N	N		52	M	L2/3 fr-dislocation	N
84	F	L't femoral neck fr	N	N	N	P	N
64	F	L't femoral neck fr	N	N	N	N	N		37	F	R't THR loosening	NA
69	F	R't knee OA	N	N	N	N	N		35	M	L5-S1 HIVD	NA
88	F	R't femoral neck fr	N	N	N	N	N		19	F	T10 fr	N
71	M	R't knee OA	N	N	P	N	N
65	M	Bil knee OA	N	N	N	N	N		75	M	R't THR loosening	NA
78	F	R't hip OA	N	N	P	N	N
80	F	R't femoral neck fr	N	N	N	N	N		60	M	L5~S1spondylolisthesis	N
83	F	L't hip OA	N	N	N	N	N		58	M	L4-5 spondylolisthesis	N
73	F	R't femoral neck fr	N	N	N	N	N		19	M	scoliosis
70	F	Both knee OA	N	N	N	N	N		59	F	R't tibia plateau fr	N
81	M	R't knee OA	N	N	N	N	N		76	M	L4-5 spondylolisthesis	NA
66	F	R't hip OA	N	N	N	N	N		75	F	R't THR reviaion	N
56	F	Bil knee OA	N	N	N	N	N		64	M	T-spine compression fr	N
67	F	R't knee OA	N	N	N	N	N		19	M	scoliosis	N
47	M	R't hip OA	N	N	N	P	N
65	F	L't hip OA	N	N	N	N	N		25	F	scoliosis	N
67	F	L't knee OA	N	N	N	N	N		65	F	L4-5 vertebral body osteomyelitis	NA
78	F	R't femoral ITC fr	N	N	N	N	N		60	M	L5~S1spondylolisthesis	N
75	F	L't femoral neck fr	N	N	N	P	N
64	F	R't hip OA	N	N	N	N	N		59	F	L1-5 lumbar stenosis	N
70	F	L't knee OA	N	N	P	N	N
75	F	L't hip OA	N	N	N	N	N		66	M	R't THR loosening	N
62	F	R't knee OA	N	N	N	N	N		45	F	L5-S1 spondylolisthesis	N
64	F	Bil knee OA	NA	N	N	N	N
74	F	L't hip OA	N	P	N	N	N
54	M	R't FHAVN	N	N	N	N	N		19	M	scoliosis	N
67	F	L't hip OA	N	N	N	N	N		50	F	L3-L4 spondylolisthesis	N
54	F	L't hip OA	N	N	N	N	N		59	F	L1-5 lumbar stenosis	N
67	F	R't hip OA	N	N	N	N	N		19	M	scoliosis	N
54	F	R't hip OA	N	N	N	N	N		50	F	L3-L4 spondylolisthesis	N
47	M	L't FHAVN	N	P	N	N	N
65	F	L't hip OA	N	N	N	N	N		65	F	L4,L5 vertebral body osteomyelitis	N
38	M	R't FHAVN	N	N	N	N	N		61	F	R't THR loosening	N
67	F	L't hip OA	N	N	N	N	N		50	F	L3 on L4 spondylolisthesis	N
74	F	R't hip OA	N	P	N	N	N
77	M	Bil knee OA	N	N	N	N	N		62	F	L't distal radius fr	N
73	F	L't hip OA	N	N	N	N	N		66	M	L3-4 spondylolisthesis	N
70	F	Bil knee OA	N	N	N	N	N		15	F	scoliosis	N
86	M	L't femoral neck fr	N	N	N	NA	N
74	M	L't femoral neck fr	N	N	N	N	N		15	F	scoliosis	N
40	M	L't FHAVN	N	N	N	N	N		47	M	HIVD	NA
63	F	R't knee OA	N	N	N	N	N		66	M	L3-4 spondylolisthesis	N
32	M	R't FHAVN	P	N	N	N	N
72	F	R't knee OA	N	N	N	N	N		43	M	L4-5 spondylolisthesis	N
91	M	L't femoral neck fr	N	N	N	N	N		74	M	R't THR loosening	N
84	F	R't femoral neck fr	N	N	N	N	N		70	F	R't THR loosening	N
72	F	L't femoral neck fr	N	N	N	N	N		70	F	R't THR loosening	N
78	F	L't femoral neck fr	N	N	N	N	N		74	F	L3-5 spinal stenosis	NA
36	F	R't FHAVN	N	N	N	N	N		43	M	L4-5 spondylolisthesis	N
72	F	R't knee OA	N	N	N	N	N		74	F	L3-5 spinal stenosis	NA
80	F	Bil knee OA	N	P	N	N	N
70	F	L't knee OA	N	N	N	N	N		69	M	L3 TB spine	N
41	F	L't FHAVN	N	N	N	N	N		41	F	L4/5 fr dislocation	N
50	M	R't FHAVN	N	P	N	N	N
31	M	L't FHAVN	N	N	N	N	N		67	M	L3-5 lumbar stenosis	N
70	F	R't hip OA	N	N	N	N	N		52	F	L't femoral periprosthetic fr	N
82	F	R't femorl neck fr	NA	N	P	N	N
74	F	Bil knee OA	N	N	N	N	N		56	F	failed back syndrome	N
76	M	L't femoral ITC fr	N	N	P	N	N
64	F	L't femoral neck fr	N	N	N	N	N		82	F	L't THR loosening	N
70	F	R't knee OA	N	N	N	N	N		24	F	scoliosis	N
51	F	R't FHAVN	N	N	N	N	N		29	M	R't femoral head fr	N
75	F	R't knee OA	N	N	N	N	N		65	F	L3-S1 lumbar stenosis	N
57	F	R't knee OA	N	N	N	N	N		24	F	R't THR loosening	N
76	F	L't femoral neck fr	N	N	N	N	N		57	M	T8 compression fr	NA
74	M	L't hip OA	N	N	N	N	N		56	F	failed back syndrome	N
71	M	Bil knee OA	N	N	N	P	N
80	F	R't femoral neck fr	N	N	P	N	N
81	F	L't femoral neck fr	N	N	N	NA	N
75	F	L't FHAVN	N	N	P	P	N
77	M	L't knee OA	NA	N	N	N	N
68	M	R't FHAVN	NA	P	N	N	N
75	M	R't hip OA	N	P	N	N	N
46	M	L't FHAVN	N	N	N	N	N		50	F	L3-5 lumbar stenosis	N
75	F	L't knee OA	N	N	N	N	inderterminate
79	F	R't femoral neck fr	N	N	N	N	N		24	F	scoliosis	N
72	M	R't femoral neck fr	N	N	N	N	N		82	F	R't THR loosening	N
61	F	L't knee OA	N	N	N	N	N		54	M	L't THR loosening	N
63	F	R't knee OA	N	N	N	N	N		24	F	scoliosis	N
73	F	Both knee OA	N	N	N	N	N		16	F	scoliosis	NA
51	M	L't FHAVN	N	N	N	N	N		57	M	T8 compression fr	NA
84	F	R't femoral neck fr	N	N	P	N	N
72	M	L't knee OA	N	N	N	P	N
44	M	L't hip OA	N	N	N	N	N		48	F	R't THR loosening	MRSA
63	F	R't femoral neck fr	N	N	N	N	N		16	F	scoliosis	N
75	M	R't femoral neck fr	N	N	N	N	N		65	F	L3-S1 lumbar stenosis	N
70	F	R't femoral neck fr	N	N	N	N	N		16	F	scoliosis	NA
68	F	L't hip OA	N	N	N	N	N		35	M	R't THR revision	N
71	F	L't hip OA	N	N	N	N	N		56	F	failed back syndrome	N
71	F	L't hip OA	N	N	N	N	N		75	F	L4-5 pondylolisthesis	N
64	F	L't femoral neck fr	N	N	N	N	N		71	F	R't hip OA	N
84	F	R't femroal neck fr	NA	N	N	N	N
83	F	L't femoral neck fr	N	N	N	N	N		64	M	L't THR infection	N
69	F	R't hip OA	N	N	N	N	N		15	M	scoliosis	NA
78	F	L't knee OA	N	N	N	N	N		64	M	L't THR infection	N
56	F	R't knee OA	N	P	N	N	N
74	F	L't hip OA	N	N	N	N	N		75	F	L4-5 pondylolisthesis	N
86	M	R't femoral neck fr	N	N	N	N	N		54	M	L't THR loosening	N
65	F	L't FHAVN	NA	N	N	N	N
73	F	L't knee OA	N	P	N	N	N
64	F	L't knee OA	N	P	N	N	N
66	F	Bil knee OA	N	N	N	P	N
42	M	R't FHAVN	N	P	N	N	NA
75	F	R't femoral neck fr	N	N	N	N	N		15	M	scoliosis	NA
71	F	Bil knee OA	N	N	N	N	N		16	F	scoliosis	NA
78	F	R't femoral neck fr	N	N	N	N	N		47	F	L2/L3 ,L3/L4 retrospondylolisthesis	N
69	F	Bil knee OA	N	N	N	N	N		15	M	scoliosis	NA
84	F	Bil knee OA	N	N	P	N	N
57	M	Bil knee OA	N	N	N	N	N		17	F	scoliosis	N
71	F	R't knee OA	N	P	N	N	N
79	F	L't knee OA	N	N	N	N	N		47	F	L2/L3 ,L3/L4 retrospondylolisthesis	N
57	F	R't hip OA	N	N	N	N	N		17	F	scoliosis	N
40	M	R't FHAVN	N	N	N	N	N		13	F	scoliosis	N
60	M	Bil knee OA	NA	N	N	N	N
76	F	L't knee OA	N	N	N	N	N		13	F	scoliosis	N
63	F	Bil knee OA	N	N	N	N	N		17	F	scoliosis	N
70	F	R't knee OA	N	N	N	P	N
74	F	Bil knee OA	N	N	N	P	N
79	F	L't knee OA	N	N	N	N	N		19	F	R't femur shaft fr	N
80	M	R't knee OA	N	N	N	N	N		13	F	scoliosis	N
69	F	L't hip OA	N	N	N	N	N		13	F	scoliosis	N
77	F	Bil knee OA	N	N	N	N	N		46	F	R't THR loosening	N
38	M	L't hip OA	N	N	N	N	N		16	F	scoliosis	N
62	F	Bil knee OA	N	N	N	N	N		69	F	L4/L5 spondylolisthesis	N
64	F	L't hip OA	N	N	N	N	N		35	M	L't THR loosenig	N
62	F	Bil knee OA	N	N	N	N	N		73	F	R't THR revision	N
56	F	L't knee OA	N	N	N	N	N		15	F	scoliosis	N
67	F	L't knee OA	N	N	N	N	N		15	F	scoliosis	N
38	F	L't FHAVN	P	N	N	N	N
23	M	Bil FHAVN	N	N	N	N	N		23	F	L't THR loosening	N
23	M	Bil FHAVN	N	N	N	N	N		23	F	L't THR loosening	N
81	F	R't knee OA	N	N	N	N	N		44	F	Degenerative spondylosis	N
76	F	R't knee OA	N	N	P	N	N
68	F	Bil knee OA	N	N	N	N	N		46	F	R't THR loosening	N
74	F	L't knee OA	N	N	N	N	N		13	M	scoliosis	N
61	F	Bil knee OA	N	N	N	N	N		13	M	scoliosis	N
76	F	Bil knee OA	N	N	N	N	N		79	M	L4/L5 spondylolisthesis	N
77	F	R't femoral neck fr	N	P	N	N	N
68	F	Bil knee OA	N	N	N	N	N		12	F	scoliosis	N
77	M	R't hip OA	N	N	N	N	N		61	F	L3-5 lumbar stenosis	N
79	M	Bil knee OA	N	N	N	P	N
79	M	Bil knee OA	N	N	N	P	N
64	F	R't knee OA	N	N	N	N	N		38	M	R't THR loosening	N
62	F	L't knee OA	N	N	N	N	N		13	F	scoliosis	NA
74	F	R't knee OA	N	N	N	N	N		16	F	scoliosis	N
74	M	R't femoral necl fr	N	N	N	N	N		38	M	R't THR loosening	N
66	F	L't knee OA	N	N	N	N	N		73	F	L't humerus shaft fr	NA
61	F	Bil knee OA	N	N	N	N	N		12	F	scoliosis	N
59	F	R't hip OA	N	P	N	N	N
54	M	L't hip OA	N	N	N	N	N		65	F	scoliosis	N
74	M	L't knee OA	N	N	N	N	N		16	F	scoliosis	N
75	M	L't femoral neck fr	N	N	N	N	N		70	F	lumbar kyphosis	N
58	F	R't hip OA	N	N	N	N	N		16	M	scoliosis	N
64	F	R't hip OA	N	N	N	N	N		15	F	scoliosis	N
73	F	L't hip OA	N	N	N	N	N		18	F	scoliosis	N
63	F	L't knee OA	N	N	N	N	N		16	M	scoliosis	N
70	F	L't femoral neck fr	N	N	N	N	N		65	F	scoliosis	N
75	F	R't hip OA	N	N	N	N	N		13	F	scoliosis	N
45	M	R't femoral basal neck fr	N	N	N	N	N		18	F	scoliosis	N
77	M	R't hip OA	N	N	N	N	N		78	F	L1-L5 lumbar stenosis	N
75	F	Bil knee OA	N	P	N	P	N
49	F	R't hip OA	N	N	N	N	N		15	F	scoliosis	N
67	F	L't knee OA	N	N	N	P	N
60	F	R't hip OA	N	N	N	N	N		15	F	scoliosis	N
56	F	L't knee OA	N	N	N	N	N		18	F	scoliosis	N
54	F	L't hip OA	N	N	N	N	N		14	M	scoliosis	N
75	F	L't femoral neck fr	N	N	N	N	N		65	M	L3-4 lumbar stenosis	N
60	F	L't hip OA	N	N	N	N	N		14	F	scoliosis	N
71	F	L't hip OA	N	N	N	N	N		46	M	L't knee hemophilic arthritis	N
74	F	R't hip OA	N	N	N	N	N		78	F	L1-L5 lumbar stenosis	N
69	F	L't hip OA	N	N	N	N	N		14	M	scoliosis	N
76	F	Bil knee OA	N	N	N	N	N		46	M	L't knee hemophilic arthritis	N
71	F	Bil knee OA	N	N	N	N	N		50	F	R't humeral shaft fr	N
64	F	L't knee OA	N	N	N	N	N		77	M	L4/5 tuberculosis spine infection	N
77	F	R't femoral trochanteric fr	NA	N	N	N	N
76	F	R't knee OA	N	N	N	N	N		13	F	scoliosis	N
62	M	R't knee OA	N	N	N	N	N		42	F	L4/5 spondylolisthesis	NA
70	M	L't femoral neck fr	N	N	N	P	N
74	M	Bil knee OA	N	N	N	N	N		42	F	L4/5 spondylolisthesis	NA
69	F	Bil knee OA	N	N	N	N	N		65	F	MRSA infection ;L3/L4 spondylitis	N
72	F	Bil knee OA	N	N	N	N	N		13	F	scoliosis	N
55	F	R't knee OA	N	N	N	N	N		72	M	L't THR revision	N
78	M	Bil knee OA	N	N	P	N	N
76	F	L't knee OA	N	N	N	N	N		14	F	scoliosis	N
76	M	L't knee OA	N	P	N	N	N
69	F	L't hip OA	N	N	N	N	N		68	F	R't THR loosening	N
70	F	R't knee OA	N	N	P	N	N
69	F	R't knee OA	N	N	N	N	N		55	M	Failed back syndrome	P( G(+).Bacilli)
70	M	Bil knee OA	N	P	N	N	N
77	F	R't knee OA	N	N	N	N	N		13	F	scoliosis	N
75	F	Bil knee OA	N	N	N	N	N		13	F	scoliosis	N
63	F	L't hip OA	N	N	N	N	N		13	F	scoliosis	N
53	F	R't hip OA	N	N	N	N	N		29	M	L't distal femur fr	NA
66	F	R't knee OA	N	N	N	N	N		72	M	L't THR loosening	N
69	F	L't knee OA	N	N	N	N	N		72	M	L't THR loosening	N
41	F	R't FHAVN	N	N	N	N	N		74	M	R't THR loosening	N
89	M	Bil knee OA	N	N	P	N	N
78	F	R't knee OA	N	N	N	N	N		37	M	R't THR loosening	N
69	M	R't FHAVN	N	N	N	N	N		72	M	R't THR loosening	N
64	F	L't hip OA	N	N	N	N	N		72	M	L't THR loosening	N
76	M	L't femoral neck fr	NA	N	N	N	N
89	F	L't femoral neck fr	N	N	N	N	N		72	M	L't THR loosening	N
77	F	R't femoral neck fr	N	N	N	N	N		76	F	L4/5 lumbar stenosis	N
69	M	Bil knee OA	N	N	N	N	N		78	F	distal femur implant failure	N
72	F	Bil knee OA	N	N	N	N	N		49	F	L't THR loosening	N
67	F	L't knee OA	N	N	N	N	N		54	M	L't THR loosening	N
63	F	L't knee OA	N	N	N	N	N		67	F	T12,L1 compression fr	N
75	F	R't knee OA	N	N	N	N	N		49	F	L't THR loosening	N
81	F	Bil knee OA	N	N	N	N	N		48	F	L4/5 spondylolisthesis	NA
76	F	Bil knee OA	N	N	N	N	N		56	F	L4/5 spondylolisthesis	N
48	M	R't femoral neck fr	N	N	N	N	N		48	F	L4/5 spondylolisthesis	NA
75	F	R't femoral neck fr	N	P	N	N	N
84	M	R't knee OA	N	N	N	N	N		25	F	scoliosis	N
82	F	Bil knee OA	N	N	N	N	N		41	F	scoliosis	N
38	M	R't FHAVN	N	N	N	N	NA
45	F	Bil hip OA	N	N	N	N	N		64	M	L3/4 spondylolisthesis	N
45	F	Bil hip OA	N	N	N	N	N		55	M	cervical spondylosis	NA
26	M	Bil FHAVN	N	P	N	N	N
78	F	L't femoral neck fr	N	N	N	N	N		73	F	R't THR loosening	N
75	M	L't hip OA	N	N	N	N	N		73	F	R't THR loosening	N
75	F	L't knee OA	N	P	N	N	N
75	M	Bil knee OA	N	N	N	N	N		42	M	infective spondylodiskitis	N
75	F	Bil knee OA	N	N	N	N	N		66	F	L2/3 retrolisthesis	N
81	F	L't femoral neck fr	N	N	N	N	N		73	F	R't THR loosening	N
67	F	Bil knee OA	N	N	N	N	N		99	M	L't femur supracondylar fr	N
69	M	R't FHAVN	N	N	N	N	N		30	M	R't traumatic OA	N
63	M	R't hip OA	N	N	N	N	N		67	F	T12,L1 compression fr	N
64	M	L't FHAVN	N	N	N	N	N		64	M	L3/4 spondylolisthesis	N
73	F	R't hip OA	N	N	P	N	N
83	M	Bil knee OA	N	N	N	N	P
80	M	R't knee OA	N	N	N	N	N		69	F	L4/5 spondylolisthesis	N
58	M	L't hip OA	N	N	N	N	N		71	M	L't THR loosening	N
58	M	R't hip OA	N	N	N	N	N		42	F	R't THR loosening	N
59	M	Bil knee OA	N	N	N	N	N		66	F	L2/3 retrolisthesis + disc degeneravive	N
82	F	R't hip OA	N	N	N	N	N		69	F	scoliosis	N
65	M	R't knee OA	N	N	N	N	N		64	F	L't femur periprosthetic fr	NA
49	F	R't hip OA	N	P	N	N	N
71	F	Bil knee OA	N	P	N	N	N
69	F	L't knee OA	N	N	N	N	N		29	M	R't femur fr s/p ORIF with implant failure	NA
69	F	Bil knee OA	N	N	N	N	N		62	F	L3/4 spondylolisthesis	N
68	F	R't knee OA	N	N	N	N	N		32	M	L't THR loonening	N
78	M	L't femoral neck fr	N	N	N	N	N		42	F	R't THR loosening	N
78	F	R't knee OA	N	N	N	N	N		60	F	L't THR loonening	N
34	F	R't hip OA	N	N	N	N	N		12	F	scoliosis	N
77	F	bil knee OA	N	N	N	N	N		71	F	L4/5 spondylolisthesis	N
45	F	Bil knee OA	NA	P	N	N	N
49	F	L't hip OA	N	P	N	N	N
78	F	L't knee OA	N	N	N	N	N		43	F	L't tibia plateau fr	NA
78	F	R't femoral neck fr	N	N	N	P	N
70	F	R't femoral neck fr	N	N	N	N	N		54	F	R't THR loosening	N
71	F	L't knee OA	N	N	N	N	N		69	F	L4/5 spondylolisthesis	N
70	M	L't hip OA	NA	N	N	N	N
60	F	L't knee OA	N	N	N	N	N		63	M	L4/5 spondylolisthesis	NA
29	M	R't hip OA	N	P	N	N	N
29	M	L't hip OA	N	N	N	N	N
46	F	R't FHAVN	N	N	N	N	N		32	M	L't THR loonening	N
60	F	R't hip OA	N	P	N	N	N
62	F	Bil knee OA	N	N	N	N	N		50	F	L4/L5 spondylolisthesis	N
71	F	L't femoral neck fr	N	P	N	N	N
68	F	L't knee OA	N	N	N	N	N		77	M	L't distal tibia-fibular fr	N
85	F	L't femoral neck fr	N	N	N	N	N		69	F	scoliosis	N
60	F	Bil knee OA	N	N	N	N	N		12	F	scoliosis	N
60	F	Both hip OA	N	N	N	N	N		64	M	R't THR loosening	N
63	F	R't hip OA	N	N	N	N	N		79	M	T12,L1 compression fr	N
58	M	R't femoral neck fr	N	N	N	N	N		16	M	L1 fr	N
76	F	R't knee OA	N	N	N	N	N		79	M	T12,L1 compression fr	N
73	F	R't FHAVN	NA	N	N	N	N
68	F	R't knee OA	N	N	N	P	N
71	F	Bil knee OA	N	N	N	N	N		55	F	L't THR loosening	N
63	F	L't hip OA	N	N	N	N	N		47	M	L't THR loosening	N
75	M	R't knee OA	N	N	N	N	N		69	F	R't distal humerus tumor	NA
79	F	R't femoral neck fr	N	N	N	NA	N
74	F	L't knee OA	N	N	N	P	N
61	F	L't knee OA	N	N	N	N	N		65	F	Failed back syndrome	N
76	F	R't knee OA	N	N	N	N	N		29	F	scoliosis	N
60	F	L't hip OA	N	N	N	N	N		88	F	T12,L1 compression fr	N
37	M	R't hip OA	N	P	N	N	N
74	F	L't knee OA	N	N	P	N	N
63	F	L't hip OA	N	N	N	N	N		70	F	R't THR loosening	N
79	F	Bil knee OA	N	N	N	P	N
88	F	L't femur basal neck fr	N	N	N	N	N		71	F	L't THR infection	N
73	F	R't hip OA	N	N	N	P	N
62	F	Bil knee OA	N	N	N	N	N		54	F	R't humerus fr	N
76	M	Bil knee OA	N	N	N	N	N		71	F	L't THR infection	N
75	M	L't femoral neck fr	N	N	N	P	N
51	F	L't hip OA	N	N	N	N	N		78	M	L4/5 lumbar stenosis	P
81	F	L't femoral neck fr	N	N	N	N	N		78	M	L4/5 lumbar stenosis	P
66	F	L't hipOA	N	N	N	N	N		31	F	scoliosis	N
66	F	L't hipOA	N	N	N	N	N		33	M	L4/5 spondylolysis	N
70	F	Both knee OA	N	N	N	P	N
69	F	R't knee OA	N	N	N	N	N		44	M	L't femoral fr	N
61	F	L't knee OA	N	N	N	N	N		29	M	HIVD	N
77	F	R't femoral neck fr	N	N	N	N	N		43	M	R't THR loosening	N
78	M	Bil knee OA	N	N	N	N	N		23	F	L5/S1 spondylolisthesis	N
30	M	Rt FHAVN	N	N	N	N	N		76	M	L4/5 lumbar stenosis	N
86	F	L't femur neck fr	N	P	N	N	N
57	M	L't hip OA	N	P	N	N	N
54	F	R't knee OA	N	N	N	N	N		82	F	L't distal femur fr	N
87	F	Bil knee OA	N	P	N	N	N
29	F	L't hip OA	N	N	N	N	N		51	F	L5/S1 spondylolisthesis	N
65	F	Bil knee OA	N	N	N	N	N		67	F	failed back syndrome	N
90	F	L't femoral neck fr	N	N	N	N	N		68	F	R't THR loosening	N
72	F	R't knee OA	N	P	N	N	N
60	F	Bil knee OA	N	N	N	N	N		54	F	L4/5 lumbat stenosis	N
63	F	L't knee OA	N	N	N	N	N		44	M	L't femoral fr	N
60	F	L't hipOA	N	N	N	N	N		68	F	R't THR loosening	N
74	F	L't knee OA	N	N	N	P	N
57	F	R't knee OA	N	N	N	N	N		47	F	L1 bust fr	N
72	F	R't hip OA	N	N	N	NA	N
37	M	L't FHAVN	N	N	N	N	N		45	M	L't THR loosening	N
71	F	Bil knee OA	N	N	N	P	N
63	F	R't knee OA	N	N	N	N	N		49	F	R't tibia plateau fr	N
75	F	L't knee OA	N	N	N	N	N		66	M	L't TSR infection	N
58	F	Bil knee OA	N	N	N	N	N		66	M	L4/L5 lumbar stenosis	N
64	M	R't hip OA	N	N	N	N	N		67	F	Failed back syndrome	N
73	F	R't hip OA	N	N	N	P	N
81	F	Bil knee OA	N	N	N	N	N		70	F	Failed back syndome	N
72	F	L't knee OA	N	N	N	N	N		45	M	L't THR loosening	N
62	F	R't knee OA	N	N	N	N	N		23	F	scoliosis	NA
73	F	R't hip OA	N	N	N	N	N		66	M	L't TSR infection	N
78	M	L't hip OA	N	N	N	N	N		67	F	Failed back syndrome	N
70	F	R't knee OA	N	NA	N	N	N
83	M	L't femur neck fr	N	N	N	N	N		55	M	R't THR loosening	N
78	M	R't hip OA	N	N	N	N	N		13	F	scoliosis	N
72	F	L't knee OA	N	N	N	N	N		13	F	scoliosis	N
65	F	Bil knee OA	N	P	N	P	N
74	F	R't knee OA	N	N	N	N	N		71	F	L3/4 spondylolisthesis	N
45	F	R't hip OA	N	N	N	N	N		13	F	scoliosis	N
45	F	L't hip OA	N	N	N	N	N		13	F	scoliosis	N
71	F	L't femoral neck fr	N	N	N	N	N		47	F	L1 bust fr	N
73	M	L't femoral neck fr	N	N	NA	N	N
75	M	Bil knee OA	N	N	N	N	N		23	F	scoliosis	NA
74	F	L't knee OA	N	NA	NA	NA	NA
74	F	L't knee OA	NA	N	N	N	N
71	F	L't hip OA	N	NA	N	N	N
76	F	L't knee OA	N	N	N	N	N		23	F	scoliosis	NA
77	F	L't knee OA	N	N	N	N	N		42	M	scoliosis	N
79	F	L't femur neck fr	N	N	N	N	N		38	M	L4/5 HIVD	NA
56	F	L't hip OA	N	N	N	N	N		47	F	L4/5 spinal stenosis	NA
76	F	Bil knee OA	N	N	N	N	N		16	F	scoliosis	N
70	F	L't knee OA	N	N	N	N	N		58	M	L5/S1 spondylolisthesis	N
72	F	L't knee OA	N	N	N	N	N		16	F	scoliosis	N
96	F	L't femur neck fr	N	N	N	P	N
76	F	Bil knee OA	N	N	N	N	N		58	M	L5/S1 spondylolisthesis	N
80	M	Bil knee OA	N	N	N	N	N		82	M	R't hip failure	NA
90	F	L't knee OA	N	N	N	N	N		20	M	scoliosis	N
74	F	R't hip OA	N	N	N	N	N		67	F	R't THR prosthesis fr	N
76	F	L't femur neck fr	N	N	N	N	N		17	F	scoliosis	NA
72	F	R't knee OA	N	N	N	N	N		50	M	L3-5 spinal stenosis	N
55	M	L't hip OA	NA	N	N	N	N
65	F	R't knee OA	N	N	N	N	N		55	F	L4/5 spondylolisthesis	N
86	F	Bil knee OA	N	N	N	N	N		42	M	L't THR loosening	N
66	F	L't knee OA	N	N	N	N	N		23	M	R't femur fr	N
73	F	L't knee OA	N	N	N	N	N		86	F	T12 compression fr	N
79	F	R't knee OA	N	N	N	N	N		54	F	L4-5 spinal stenosis	NA
79	F	L't knee OA	N	N	N	N	N		67	M	L3/4 spondylolisthesis	NA
76	M	L't knee OA	N	N	N	N	N		55	F	L4/5 spondylolisthesis	N
60	F	R't hip OA	N	N	N	N	N		67	M	L3/4 spondylolisthesis	NA
71	F	R't femoral neck fr	N	N	N	N	N		88	F	L't CHS loosening	N
73	F	L't knee OA	N	N	N	N	N		66	F	L3-5 spinal stenosis	N
52	F	R't hip OA	N	N	N	N	N		76	F	T12 compression fr	N
84	F	R't femroal neck fr	N	N	N	N	indeterminate
57	F	R't knee OA	N	N	N	N	N		66	F	L3-5 spinal stenosis	N
60	F	L't knee OA	N	N	N	N	N		14	F	scoliosis	N
70	F	L't knee OA	N	N	N	N	N		68	F	L3-5,S1 spinal stenosis	N
64	F	R't knee OA	N	N	N	N	N		68	F	L3-5,S1 spinal stenosis	N
78	F	L't hip OA	N	N	N	N	N		63	M	L't THR failure	N
64	F	R't knee OA	N	N	N	N	N		74	F	R't humerus shaft fr	N
75	M	L't femoral neck fr	N	N	N	P	N
64	F	Bil knee OA	N	N	N	N	N		19	M	scoliosis	N
67	F	R't femoral neck fr	N	N	N	P	N
72	F	R't knee OA	N	N	N	N	N		19	M	scoliosis	N
76	F	R't knee OA	N	N	N	N	N		12	F	scoliosis	N
60	F	Bil knee OA	N	N	N	N	N
64	F	R't knee OA	N	P	N	N	N
80	F	R't knee OA	N	N	N	N	N		66	F	T11-L1 compression fr	N
69	F	Bil knee OA	N	N	N	N	N		28	M	L't proximal tibia	N
68	F	R't hip OA	N	N	N	N	N		16	F	scoliosis	N
76	F	L't femur neck fr	N	N	N	N	N
70	F	R't hipOA	P	P	N	N	N
64	F	Bil knee OA	NA	N	N	N	N
80	F	L't knee OA	N	N	N	N	N
46	M	L't femoral neck fr	N	N	N	N	N		74	F	L't THR periprosthetic fr	N
82	M	L't knee OA	N	N	N	N	N		76	M	L1 compression fr	N
72	F	Bil knee OA	N	N	N	N	N		13	F	scoliosis	N
69	F	R't knee OA	N	N	N	N	N		77	M	L4/5 spondylolisthesis	N
75	F	R't knee OA	N	N	N	N	N		52	M	scoliosis	N
62	F	R't knee OA	N	N	N	N	N		12	F	scoliosis	N
69	F	L't femur fr	N	N	N	N	N		12	F	scoliosis	N
80	F	R't femur neck fr	N	N	N	N	N		86	F	T12 compression fr	N
42	F	L't hip OA	N	N	N	N	N		20	M	scoliosis	N
86	F	Bil knee OA	N	N	N	N	N		12	F	scoliosis	N
81	F	R't femoral neck fr	N	N	N	N	N		20	M	scoliosis	N
83	M	R't knee OA	N	N	N	N	N		43	F	T11-L1 spondylodiscitis	N
51	M	L't hip OA	N	N	N	N	N		46	F	L4/5 spondylolisthesis	NA
76	F	R't femoral neck fr	N	N	N	N	N		58	F	L't THR loosening	N
73	F	Bil knee OA	N	N	N	N	N		75	F	L2/3,3/4,4/5 spinal stenosis	NA
84	F	L't knee OA	N	N	N	N	N		76	M	Failed back syndrome	N
83	M	L't knee OA	N	N	N	N	N		75	F	L2/3,3/4,4/5 spinal stenosis	NA
86	F	R't femoral neck fr	N	N	P	N	N
88	F	L't femur neck fr	N	N	N	N	N		65	M	R't femoral shaft fr	N
77	F	L't femur neck fr	N	N	N	N	N		54	F	L4-5 spinal stenosis	NA
45	M	L't FHAVN	N	N	N	N	N		66	M	L't THR revision	N
68	F	L't knee OA	N	N	N	N	N		17	M	scoliosis	N
79	F	L't knee OA	N	N	N	N	N		13	F	scoliosis	N
95	F	L't femoral neck fr	N	P	N	N	N
61	F	R't knee OA	N	N	N	N	N		30	F	L't THR loosening	N
84	F	L't ITC fr	N	N	N	N	N		42	M	scoliosis	N
66	F	Bil knee OA	N	N	N	N	N		16	M	scoliosis	N
74	F	L't femoral neck fr	N	N	N	N	N		73	M	R't THR lossening	N
75	F	L't femur neck fr	N	N	N	P	N
77	M	L't femoral neck fr	N	N	N	N	N		34	F	L4/5 spondylolisthesis	N
73	M	R't hip OA	N	N	N	N	N		19	M	scoliosis	N
54	M	R't hip OA	N	N	N	N	N		63	M	L't THR loosening	N
76	F	L't knee OA	N	N	N	N	N		76	M	Failed back syndrome	N
86	M	R't hip OA	N	N	N	N	N		63	M	L't THR loosening	N
61	F	L't hip OA	N	N	N	N	N		52	M	L3-5 lumbar stenosis	N
73	M	L't knee OA	N	N	N	N	N		15	F	scoliosis	N
84	F	R't femoral ITC fr	N	N	N	N	N		66	F	T11-L1 compression fr	N
72	M	R't hip OA	N	N	N	N	N		76	M	L1 compression fr	N
79	F	L't femur neck fr	N	N	N	N	N		77	M	L4/5 spondylolisthesis	N
71	F	R't knee OA	N	N	N	N	N		52	M	L3-5 lumbar stenosis	N
64	F	Bil knee OA	N	N	N	N	N		50	F	L3/4 spinal stenosis	N
83	F	R't femoral neck fr	N	N	N	N	N		77	M	L4/5 spondylolisthesis	N
68	F	Bil knee OA	N	N	N	N	N		69	F	L4/5 lumbar stenosis	N
79	F	L't femoral neck fr	N	N	N	N	N		12	F	scoliosis	N
65	F	R't knee OA	N	N	N	N	N		50	F	L3/4 spinal stenosis	N
79	F	R't hip OA	P	N	N	N	N
72	F	R't knee OA	N	N	N	N	N		16	F	scoliosis	N
70	F	Bil knee OA	N	N	N	N	N		63	F	L5-S1 spondylolisthesis	N
72	F	Bil knee OA	N	N	N	N	N		62	M	L3-5 spondylodiskitis	NA
64	M	R't FHAVN	N	N	N	N	N		42	M	L4/5,L5/S1spinal stenosis	N
67	M	R't FHAVN	N	N	N	N	N		79	M	L3/4,L4/5 spinal stenosis	N
97	M	L't femur ITC fr	N	N	N	N	N		42	M	L4/5,L5/S1spinal stenosis	N
74	M	L't FHAVN	N	N	P	N	N
72	F	L't knee OA	N	P	N	N	N
74	F	L't knee OA	N	N	N	N	N
57	F	L't knee OA	N	P	N	N	N
82	F	L't femoral ITC fr	N	N	N	N	N		64	F	L2,3,4 spondylolisthesis	N
71	F	R't femoral nekc fr	N	N	N	N	N		76	M	L4,5 lumbar stenosis	N
84	F	R't femoral neck fr	N	N	N	N	N		64	F	L2,3,4 spondylolisthesis	N
40	F	R't FHAVN	N	N	N	N	N		79	M	L4/5 spondylolisthesis	N
68	M	R't knee OA	N	P	N	N	N
89	F	R't femoral neck fr	N	N	N	N	N		13	F	scoliosis	N
77	F	L't femoral neck fr	P	N	N	N	N
78	M	L't knee OA	N	N	N	N	N		62	M	L3-5 spondylodiskitis	N
67	F	Bil knee OA	N	N	N	N	N		13	F	scoliosis	N
70	F	R't knee OA	N	N	N	N	N		33	M	R't humeral shaft fr	N
88	M	L't femoral neck fr	N	N	N	N	N		43	F	T11-L1 spondylolisthesis	N
66	F	L't knee OA	N	N	N	NA	N
69	F	L't knee OA	N	N	N	N	N		57	F	Failed back syndrome	N
93	M	R't femur ITC fr	N	N	N	N	N		50	M	R't THR loosening	N
70	F	L't knee OA	N	N	N	NA	N
54	M	R't hip OA	N	N	N	N	N		51	F	L4/5 spondylolisthesis	N
78	M	R't knee OA	N	N	N	N	N		11	F	scoliosis	N
72	F	Bil knee OA	N	N	N	N	N		65	F	L3/4 L4/5 L5/S1	N
84	F	L't femoral neck fr	N	N	N	N	N		82	F	R't femoral shaft fr	N
65	F	L't femoral neck fr	N	N	N	N	N		30	F	L't THR loosening	N
32	M	L't hip OA	N	N	N	N	N		75	F	L2/3,3/4,4/5 spinal stenosis	NA
77	M	L't knee OA	N	N	N	N	N		11	F	scoliosis	N
32	M	R't hip OA	N	N	N	N	N		17	M	scoliosis	N
74	F	L't femoral neck fr	N	N	N	N	N		16	M	scoliosis	N
47	F	L't hip OA	N	N	N	N	N		76	M	Failed back syndrome	N
72	F	L't femoral neck fr	N	N	N	N	N		44	M	R't THR failure	N
82	F	L't knee OA	N	N	N	N	N		64	F	scoliosis	N
85	F	L't femoral neck fr	N	N	N	N	N		16	M	scoliosis	N
80	F	R't hip OA	N	N	N	N	N		16	M	scoliosis	N
80	F	L't hip OA	N	N	N	N	N		82	F	R't femoral shaft fr	N
82	F	R't knee OA	N	N	N	N	N		11	F	scoliosis	N
71	F	R't femoral neck fr	N	N	N	N	N		82	F	R't femoral shaft fr	N
79	F	Bil knee OA	N	N	N	N	N		65	F	L3/4 L4/5 L5/S1	N
79	M	R't knee OA	N	N	N	N	N		12	F	scoliosis	N
70	F	L't hip OA	N	P	N	N	N
67	F	R't knee OA	N	N	N	N	N		65	F	L3/4 L4/5 L5/S1	N
79	F	R't femoral neck fr	N	P	N	N	N
67	F	R't knee OA	N	N	N	N	N		65	F	L4/5 lumbar stenosis	N
68	F	Bil knee OA	N	N	N	N	N		65	F	L4/5 lumbar stenosis	N
72	F	Bil knee OA	N	P	N	N	N
72	F	Bil knee OA	N	N	N	N	N		64	F	scoliosis	N
67	M	L't knee OA	N	N	N	N	N		14	M	scoliosis	N
55	F	Bil knee OA	N	N	N	N	N		14	M	scoliosis	N
76	F	L't femoral neck fr	N	N	N	N	N		44	M	R't THR failure	N
76	F	Bil knee OA	N	N	N	N	N		68	M	L3-5 spondylodiskitis	N
79	M	R't knee OA	N	N	N	N	N		57	M	L4/5 spinal stenosis	N
55	F	R't hip OA	N	N	N	N	N		17	M	scoliosis	N
74	F	Bil hip OA	N	N	N	N	N		73	M	L3 compression fr	N
74	F	Bil hip OA	N	N	N	N	N		59	F	Failed back syndrome	N
73	M	L't femoral neck fr	N	N	N	N	N		67	F	L4/5 spinal stenosis	N
78	F	R't femoral neck fr	N	N	N	N	N		55	F	R't THR loosening	N
79	M	L't femoral meck fr	N	P	N	N	N
72	M	L't femoral meck fr	N	N	N	N	N		72	F	T-L spine multiple compression fr	N
80	F	L't hip OA	N	N	N	N	N		67	F	L4/5 spinal stenosis	N
66	F	Bil knee OA	N	N	N	N	N		64	F	scoliosis	N
76	F	L't knee OA	N	N	N	N	N		78	F	L4/5 spinal stenosis	N
46	M	Bil FHAVN	N	P	N	N	N
71	F	L't femoral neck fr	N	N	N	N	N		67	F	L4/5 spinal stenosis	N
71	M	Bil knee OA	N	N	N	P	N
76	M	L't femoral neck fr	N	N	P	N	N
79	F	L't femoral neck fr	N	N	N	N	N		69	F	L4/5 lumbar stenosis	N
70	F	L't knee OA	N	P	N	N	N
73	F	Bil knee OA	N	N	N	N	N		16	F	scoliosis	N
70	F	L't knee OA	N	N	N	N	N		76	M	L't humerus shaft ft	N
72	F	L't knee OA	N	N	N	N	N		65	F	L3-5 spinal stenosis	N
77	F	Bil knee OA	N	N	N	N	N		82	F	L't THR failure	N
51	M	L't FHAVN	N	N	N	N	N		16	F	scoliosis	N
72	F	Bil knee OA	N	N	N	N	N		11	F	scoliosis	N
76	F	L't humeral neck fr	N	N	N	N	N		59	F	L4-5 spondylolisthesis	N
70	M	R't knee OA	N	N	N	N	N		51	M	L't THR loosening	N
67	F	Bil knee OA	N	N	N	N	N		51	M	L't THR loosening	N
45	M	Bil hip OA	N	N	N	N	N		16	F	scoliosis	N
75	F	L't ITC fr	N	N	N	N	N		16	F	scoliosis	N
37	M	Bil hip OA	N	N	N	N	N		74	F	L't THR loosening	N
75	F	both hip OA	N	N	N	N	N		55	F	L't THR loosening	N
62	F	L't knee OA	N	N	N	N	N		14	F	scoliosis	N
65	M	R't hip OA	N	N	N	N	N		55	F	L't THR loosening	N
83	M	R't knee OA	N	N	N	N	N		15	F	scoliosis	N
76	F	L't femoral neck fr	N	N	N	P	N
71	F	R't knee OA	N	N	N	N	N		84	F	T12-L1,L3-5 stenosis	N
70	F	R't knee OA	N	N	N	N	N		14	F	scoliosis	N
74	F	Bil knee OA	N	N	N	N	N		15	F	scoliosis	N
72	F	R't humeral head fr	N	NA	?	?	?
46	M	L't femoral neck fr	N	P	N	N	N
87	M	Bil knee OA	NA	N	N	N	N
78	F	L't knee OA	N	N	N	N	N		16	F	scoliosis	N
89	M	R't femoral neck fr	N	N	N	N	N		57	F	Failed back syndrome	N
76	F	L't femoral neck fr	N	N	N	N	N		74	F	L't THR loosening	N
65	M	L't hip OA	N	N	N	N	N		63	F	L5-S1 spondylolisthesis	N
72	F	Bil knee OA	N	N	N	N	N		63	F	L5-S1 spondylolisthesis	N
77	M	R't femoral neck fr	N	N	N	N	N		13	F	scoliosis	N
74	F	L't femoral neck fr	N	N	N	N	N		13	F	scoliosis	N
71	F	L't knee OA	N	N	N	N	N		53	F	L4/5 lumbar stenosis	NA
81	M	L't knee OA	N	N	N	N	N		67	F	L't humeral shaft fr	N
65	M	L't hip OA	N	N	N	N	N
66	M	Bil knee OA	N	N	N	N	N		53	F	L4/5 lumbar stenosis	NA
66	M	Bil knee OA	N	N	N	N	N		8	F	scoliosis	N
85	M	R't knee OA	N	N	N	N	N		12	F	scoliosis	N
66	F	R't femoral neck fr	N	N	N	N	N		53	F	T10-L1 fungal osteomyelitis	N
64	F	Bil knee OA	N	N	N	N	N		14	F	scoliosis	N
75	M	Bil knee OA	N	N	N	N	N
78	F	Bil knee OA	N	N	N	N	N		16	F	scoliosis	N
67	F	R't knee OA	N	N	N	P	N
71	F	R't hip OA	N	N	N	N	N		65	F	L4/5 spondylolisthesis	N
86	M	R't femoral neck fr	N	N	N	N	N		63	M	L3-L5 spinal stenosis	N
69	F	R't knee OA	N	N	N	N	N		20	F	scoliosis	N
69	M	L't femoral neck fr	N	P	N	N	N
67	M	Bil knee OA	N	N	N	N	N		52	M	L't humerus shaft fr	N
90	F	Bil knee OA	N	N	N	N	N		11	F	scoliosis	N
79	F	L't knee OA	N	N	N	N	N		67	F	L4/L5 lumbar stenosis	N
65	F	L't knee OA	N	N	N	N	N		36	F	L4/L5 degenerative disc disease	N
74	F	L't basal intertrochanteric fr	N	N	N	N	N		64	F	scoliosis	N
63	F	L't knee OA	N	N	P	N	N
77	F	R't knee OA	N	N	N	N	N		11	F	scoliosis	N
73	F	R't knee OA	N	N	N	N	N		20	F	scoliosis	N
61	F	L't knee OA	N	N	N	N	N		14	F	scoliosis	N
73	F	R't hip OA	N	NA	N	N	N
67	F	R't hip OA	N	N	N	N	N		57	M	L4/5 spinal stenosis	N
67	F	L't knee OA	N	N	N	N	N		16	F	scoliosis	N
64	F	R't knee OA	N	N	N	N	N		72	F	L't THR loosening	N
57	F	R't hipOA	N	P	N	N	N
85	M	R't hipOA	N	N	N	N	N		84	F	T12-L1,L3-L5 stenosis	N
67	F	Bil knee OA	N	N	N	N	N		16	F	scoliosis	N
62	M	L't knee OA	N	N	N	N	N		22	F	scoliosis	N
77	F	R't knee OA	N	NA	N	N	N
65	F	R't knee OA	N	N	N	N	N		74	F	L3/4,L4/5 spinal stenosis	N
71	M	R't knee OA	N	N	N	N	N		37	M	R't THR loosening	N
82	F	R't knee OA	N	P	N	N	N
76	F	R't FHAVN	N	N	N	N	N		11	F	scoliosis	N
73	M	Bil knee OA	N	N	N	N	N		56	F	C7,T3 spinal stenosis	N
70	F	R't hip OA	N	N	N	N	N		61	F	L4/5,L5/S1 lumbar stenosis	N
62	M	R't knee OA	N	N	N	N	N		69	M	L3/4,L4/5 lumbar stenosis	N
42	F	L't FH AVN	N	N	N	N	N		15	F	scoliosis	N
72	F	L't knee OA	N	N	N	N	N		72	F	L't THR loosening	N
49	F	L't hip OA	N	N	N	N	N		16	F	scoliosis	N
79	F	R't knee OA	N	N	N	P	N
76	F	R't hip OA	N	N	N	N	N		11	F	scoliosis	N
66	F	L't knee OA	N	N	N	N	N		78	F	R't femur shaft fr	N
74	M	R't knee OA	N	N	N	N	N		14	F	scoliosis	N
70	F	R't knee OA	N	N	N	N	N		13	F	scoliosis	N
52	F	R't hip OA	N	N	N	N	N		16	F	scoliosis	N
76	F	R't femoral neck fr	N	N	N	N	N		16	F	scoliosis	N
71	M	L't hip OA	N	N	N	N	N		16	F	scoliosis	N
84	F	L't femoral ITC fr	NA	N	N	N	N
77	F	Bil knee OA	N	N	N	N	N		13	F	scoliosis	N
62	M	L't FHAVN	N	N	N	N	N		48	M	L3/4,L4/5 Lumbar stenosis	N
69	F	R't knee OA	N	N	N	N	N		66	F	L4/5 lumbar stenosis	N
51	M	R't hip OA	N	N	N	N	N		12	F	scoliosis	N
48	F	L't hip OA	N	N	N	N	N		13	F	L't ankle varus deformity	NA
73	F	both hip OA	N	N	N	N	N		62	F	L't THR loosening	N
75	F	Both knee OA	N	N	N	N	N		14	F	scoliosis	N
59	F	L't femoral neck fr	N	N	N	N	N		40	M	L2 compression fr	N
75	F	L't knee OA	N	N	N	N	indeterminate
66	F	L't hip OA	N	N	N	N	N		12	F	scoliosis	N
80	F	R't femoral neck fr	N	N	N	N	N		64	F	T12 compression fr	N
41	M	L't FHAVN	N	N	N	N	N		11	F	scoliosis	N
64	F	Bil knee OA	N	N	N	N	N		37	M	R't THR loosening	N
81	F	R't femoral neck fr	N	N	N	N	N		22	F	scoliosis	N
57	F	R't knee OA	N	N	N	N	N		13	F	scoliosis	N
74	M	L't femoral neck fr	N	N	N	NA	N
73	F	Bil knee OA	N	N	N	N	N		86	F	L4/5 spinal stenosis	N
90	F	L't femoral neck fr	N	N	N	N	N		67	M	L4/5 spondylolisthesis	N
44	F	L't hip OA	N	N	N	N	N		27	M	R't tibial open fr	N
54	F	R't hip OA	N	N	N	N	N		22	F	scoliosis	N
77	M	R't hip OA	N	N	N	N	N		64	F	L2/5 lumbar stenosis	N
64	F	L't knee OA	N	N	N	N	N		86	F	L4/5 spinal stenosis	N
76	F	L't femoral neck fr	N	N	N	N	N		69	M	L3/4,L4/5 lumbar stenosis	N
69	M	R't knee OA	N	P	N	N	N
63	F	R't hip OA	N	N	N	N	N		62	F	L't THR loosening	N
60	F	L't hip OA	N	N	N	N	N		67	F	R't THR loosening	N
77	F	L't femoral neck fr	N	N	N	N	N		67	F	R't THR loosening	N
70	M	R't FHAVN	N	N	N	N	N		79	M	L1/5 lumbar stenosis	N
48	F	L't hip OA	N	N	N	N	N		13	F	scoliosis	N
53	F	R't knee OA	N	P	N	N	N
85	F	L't femoral neck fr	N	N	N	N	N		79	M	L1/5 lumbar stenosis	N
67	F	L't knee OA	N	N	N	N	N		83	M	L1 burst fr	N
85	F	R't knee OA	N	N	N	N	N		53	F	T4/5 burst fr	N
72	F	Bil knee OA	N	P	N	N	N
75	F	Bil knee OA	N	N	N	N	N		53	F	T4/5 burst fr	N
71	F	R't knee OA	N	N	N	N	N		47	F	L5/S1 spondylolisthesis	N
73	F	L't knee OA	N	N	N	N	N		47	F	L5/S1 spondylolisthesis	N
83	M	R't knee OA	N	N	N	N	N		10	F	scoliosis	N
73	F	L't knee OA	N	N	N	P	N
53	F	Bil knee OA	N	N	N	N	N		55	F	L4/5 spondylolisthesis	N
58	F	R't hip OA	N	?	?	?	?
67	F	L't knee OA	N	N	N	N	N		10	F	scoliosis	N
63	F	R't knee OA	N	N	N	N	N		70	M	L't distal humerus fr	N
70	F	R't fmeoral neck fr	N	P	N	N	N
73	F	Bil knee OA	N	N	N	N	N		78	M	R't THR loosening	N
87	F	L't femoral neck fr	N	N	N	N	N		78	M	R't THR loosening	N
62	F	R't knee OA	N	N	N	N	N		73	F	T11,12,L1 compression fr	N
68	F	L't femoral neck fr	N	N	N	N	N		51	M	L5/S1 Degenerative disc disease	NA
75	F	R't knee OA	N	N	N	N	N		51	M	L5/S1 Degenerative disc disease	NA
72	M	R't hip OA	N	P	N	N	N
69	F	L't knee OA	N	N	N	N	N		73	F	T11,12,L1 compression fr	N
60	F	L't hip OA	N	N	N	N	N		80	F	T11 compression fr	N
53	F	L't hip OA	N	N	N	N	N		16	F	scoliosis	N
52	M	L't FH AVN	N	N	N	N	N		34	F	scoliosis	N
67	F	R't hip OA	N	N	N	N	N		16	F	scoliosis	N
75	F	Bil knee OA	N	N	N	N	N		56	F	L2 compression fr	N
75	F	L't knee OA	N	N	N	N	N		54	F	L2 compression fr	N
68	F	Bil knee OA	N	N	N	N	N		56	F	L2 compression fr	N
70	M	R't femoral neck fr	N	N	N	N	N		74	F	L4-5 spondylolisthesis	N
68	M	L't knee OA	N	N	N	N	N		85	F	R't femoral periprosthetic fr	N
85	M	R't femoral neck fr	N	N	N	N	N		58	F	L4-5 stenosis	N
83	F	R't femoral neck fr	N	N	N	N	N		48	F	L't THR loosening	N
78	F	L't knee OA	N	N	P	N	N
87	M	R't femoral neck fr	NA	N	N	N	N
78	F	R't knee OA	N	N	P	N	N
74	F	R't knee OA	NA	N	N	N	N
73	M	Bil knee OA	N	N	N	N	N		67	M	L4-5 spondylolisthesis	N
74	F	Bil knee OA	N	N	N	N	N		53	F	L4-5 spondylolisthesis	N
67	M	L't FH AVN	N	N	N	N	N		71	M	R't THR loosening	N
71	F	R't hip OA	N	N	N	N	N		47	F	L't THR cup loosening	N
66	F	R't knee OA	N	N	N	N	N		57	F	L5/S1 spondylolisthesis	N
76	M	L't knee OA	N	N	N	N	N		71	F	R't TKR loosening	N
65	F	R't femoral neck fr	N	N	N	N	N		29	M	L't THR cup loosening	N
46	M	R't hip OA	N	N	N	N	N		29	M	L't THR cup loosening	N
80	F	Bil knee OA	N	N	N	N	N		38	F	R't humerus shaft fr	N
71	F	R't knee OA	N	N	N	N	N		52	F	L3-4 spondylodiscitis	P
62	F	R't hip OA	N	N	N	N	N		67	F	L3-5 lumbar stenosis	N
48	M	L't FHAVN	N	N	N	N	N		26	M	L4-5 spondylolysis	N
76	M	R't knee OA	N	N	N	N	N		74	F	Failed back syndrome	N
81	F	Bil knee OA	N	N	N	N	N		74	F	Failed back syndrome	N
66	F	Bil knee OA	N	N	P	N	N
70	F	R't knee OA	N	N	P	N	N
76	F	R't hip OA	N	P	N	N	N
68	F	Bil knee OA	N	N	N	N	N		46	M	R't tibial plateau fr	N
68	F	R't femoral neck fr	N	N	N	N	N		13	F	scoliosis	N
58	F	R't hipOA	N	N	N	N	N		23	M	L't distal humeral shaft fr	N
68	M	L't kneeOA	N	P	N	N	N
51	F	Bil knee OA	N	N	N	N	N		52	F	L3/4 spondylodiscitis	N
76	F	L't femoral neck fr	N	N	N	N	N		52	F	L3/4 spondylodiscitis	N
74	F	R't knee OA	?	?	?	?	?
72	F	R't femoral neck fr	N	N	N	N	N		64	M	L't humeral shaft fr	N
80	F	L't femur neck fr	N	?	N	N	N
57	F	Bil knee OA	N	N	N	P	N
69	F	Bil knee OA	N	N	N	N	N		82	F	R't TKR revision	N
66	F	R't knee OA	N	N	N	N	N		73	F	L4-5 spondylolisthesis	P
72	F	L't knee OA	N	N	N	N	N		13	F	scoliosis	N
69	M	L't knee OA	N	N	N	N	N		55	M	L5 lumbar stenosis	N
71	F	R't femoral neck fr	N	N	N	N	N		73	F	L4-5 spondylolisthesis	P
63	F	R't FHAVN	N	N	N	N	N		72	F	L4-6 spondylolisthesis	N
69	M	Bil knee OA	N	N	N	N	N		55	M	L5 lumbar stenosis	N
58	F	L't hip OA	N	N	N	N	N		73	F	L4-5 spondylolisthesis	P
66	F	R't femoral neck fr	N	P	N	N	N
69	F	R't knee OA	N	N	N	N	N		13	F	scoliosis	N
73	M	L't knee OA	N	P	N	N	N
82	F	L't hip OA	N	N	N	N	N		74	F	T11 compression fr	N
67	M	L't knee OA	N	N	N	N	N		24	M	R't femoral shaft fr	N
54	M	L' hip OA	N	N	N	N	N		69	F	L4-5 spondylolisthesis	N
54	M	L' hip OA	N	N	N	N	N		61	F	L4-5 spondylolisthesis	N
71	M	L't knee OA	N	N	N	N	N		74	F	T11 compression fr	N
78	F	R't femoral neck fr	N	N	N	P	N
72	F	L't hip OA	N	N	N	N	N		86	M	T11-L3 stenosis
74	F	L't hip OA	N	N	N	N	N		54	F	C5-6,C4-5 spinal stenosis	N
73	F	bil knee OA	N	N	N	N	N		67	F	failed back syndrome
96	F	L'femoral neck fr	N	N	N	N	N		86	M	T11-L3 stenosis
54	M	L't femoral neck fr	N	N	N	N	N		58	F	L4-5 spondylolisthesis	N
72	F	L't knee OA	N	N	N	N	N		67	F	failed back syndrome
74	F	L't knee OA	N	N	N	N	N		82	F	L4-5 spondylolisthesis	N
52	M	R't hip OA	N	N	N	N	N		79	F	T12,L1 compression fr	NA
77	M	R't knee OA	N	N	N	N	N		19	M	R't humerus shaft fr	N
58	F	R't knee OA	N	N	N	N	N		60	M	L3-4,L4-5 stenosis	N
71	M	L't knee OA	N	N	N	N	N		59	M	L3/4 spinal stenosis	N
59	F	Bil knee OA	N	N	N	?	N
73	M	L't knee OA	N	N	N	N	N		16	M	R't femoral subtrochanteric fr	N
57	F	R't knee OA	N	N	N	N	N		62	F	L4-5 spinal stenosis	N
71	F	R't knee OA	N	N	N	N	N		62	F	L4-5 spinal stenosis	N
75	F	Both knee OA	N	P	N	N	N
72	F	R't knee OA	N	N	N	N	N		32	F	L't proximal humerus fr	N
60	M	L' t femoral neck fr	N	P	N	N	N
57	F	L't knee OA	N	N	N	N	N		66	F	L4-5 lumbar stenosis	N
80	F	L't femoral neck fr	N	N	N	P	N
66	F	Bil knee OA	N	N	N	N	N		44	F	R't fibrous dysplasia	N
71	M	R't knee OA	N	N	N	N	N		77	M	L4-5 spondylodiskitis	N
78	F	R't knee OA	N	N	N	N	N		32	F	scoliosis	N
57	F	L't knee OA	N	N	N	N	N		44	F	R't fibrous dysplasia	N
68	M	L't FHAVN	N	N	N	N	N		13	F	scoliosis	N
80	F	L't femoral neck fr	N	N	N	N	N		77	M	L4-5 spondylodiskitis	N
67	F	Bil knee OA	N	N	N	N	N		78	M	T12,L1 compression fr	N
73	M	R't knee OA	N	N	N	N	N		52	M	L't humeral shaft fr	N
72	F	Both knee OA	N	N	N	N	N		76	F	L2-5 spinal stenosis	N
70	F	L't femoral neck fr	N	N	N	P	N
65	F	L't FHAVN	N	N	N	N	N		13	F	scoliosis	N
58	F	L't knee OA	N	P	N	P	N
71	M	L't hip OA	N	N	N	N	N		50	M	C4-6 spinal stenosis	N
75	F	L't knee OA	N	N	N	N	N		54	M	L3-5 lumbar stenosi	P
72	M	R't femoral neck fr	N	N	N	N	N		11	F	scoliosis	N
72	M	R't hip OA	N	N	N	N	N		66	F	L4-5 lumbar stenosis	N
70	M	R't femoral neck fr	N	P	N	N	N
82	F	R't hip OA	N	N	N	N	N		86	F	T10-11,L1-2 lumbar stenosis	N
56	F	L't knee OA	N	N	N	N	N		47	F	L't THR loosening	N
76	F	R't knee OA	N	N	N	N	N		42	M	R't THR loosning	N
77	F	R't femoral neck fr	N	N	N	N	N		31	F	T5-7 burst fr	NA
72	F	R't knee OA	N	N	N	N	N		39	F	multiple spine meta	N
61	F	L't hip OA	N	N	N	N	N		13	F	scoliosis	N
71	F	Bil knee OA	N	N	N	N	N		77	F	T10 compression fr	N
71	M	Bil knee OA	N	N	N	N	N		70	F	L3-5 spinal stenosis	N
77	F	R't knee OA	N	N	N	N	N		26	F	L5-S1 HIVD	N
84	F	L't ITC fr	N	N	N	N	N		20	M	R't femur shaft fr	N
78	F	R't knee OA	N	N	N	N	N		26	F	L5-S1 HIVD	N
73	M	R't femoral neck fr	N	N	N	N	N		73	F	L't THR loosening	N
76	F	L't knee OA	N	N	N	N	N		39	F	multiple spine meta	N
74	F	L't hip OA	N	N	N	N	N		86	F	T10-11,L2-1 lumbar stenosis	N
91	F	L't femoral neck fr	N	N	N	N	N		54	M	L3-5 lumbar stenosis	P
43	M	L't FHAVN	N	N	N	N	N		84	F	L2 compression fr	N
79	F	R't hip OA	N	N	N	N	N		42	M	R't THR cup loonening	N
78	F	L't hipO	N	N	N	N	N		79	F	L3-5 lumbar stenosis	N
83	M	L't femoral neck fr	N	N	N	N	N		42	M	R't THR cup loonening	N
82	F	R't femoral neck fr	N	N	N	N	N		20	M	R't femoral shaft fr	N
74	F	Both knee OA	N	N	N	N	N		78	M	T12,L1 compression fr	N
68	F	Bil knee OA	N	N	N	N	N		53	M	L't distal humerus supracodylar fr	N
67	F	Bil knee OA	N	N	N	N	N		48	F	R't THR loosening	N
83	F	L't femoral neck fr	N	N	N	N	N		32	F	scoliosis	N
83	F	R't femoral neck fr	N	N	N	N	N		11	F	L4 osteoblastoma	N
65	M	R't femur neck fr	N	N	N	N	N		32	F	scoliosis	N
60	F	Both knee OA	N	N	N	N	N		15	F	scoliosis	N
75	F	Both knee OA	N	N	P	N	N
80	F	L't femur neck fr	N	N	N	N	N		47	F	L't THR loosening	N
54	F	R't hip OA	N	N	N	P	N
75	F	L't femur neck fr	N	N	N	N	N		47	F	L't THR loosening	N
68	F	L't femur neck fr	N	N	N	N	N		66	M	L2-5,C3-6 spinal stenosis	N
70	F	R't knee OA	N	N	N	N	N		15	F	scoliosis	N
65	F	Bil knee OA	N	P	N	N	N
56	M	R't knee OA	N	N	N	N	N		78	F	R't humerus shaft fr	N
69	F	Bil knee OA	N	N	N	N	N
75	F	L't femur neck fr	N	N	N	N	N		66	M	L2-5,C3-6 spinal stenosis	N
68	F	L't knee OA	N	N	N	N	N		72	F	L3-5 lumbar stenosis	N
58	F	R't hip OA	N	N	N	N	N		42	M	L5-S1 spinal stenosis	N
58	M	Bil knee OA	N	N	N	N	N
80	F	R't knee OA	N	N	P	N	N
63	F	Bil knee OA	N	N	N	N	N		72	F	L3-5 lumbar stenosis	N
57	F	L' knee OA	N	N	N	N	N		72	F	L3-5 lumbar stenosis	N
72	F	Bil knee OA	N	N	N	N	N		11	F	scoliosis	N
89	F	L't femoral basal fr	N	N	N	N	N		59	M	L't THR loosneing	?
67	M	Bil knee OA	N	N	N	N	N		52	M	L't THR loosneing	N
73	F	R't knee OA	N	N	N	N	N		64	F	L't THR loosneing	N
71	M	L't knee OA	N	N	N	N	N		13	F	scoliosis	N
57	F	R't knee OA	N	N	N	N	N		64	F	L't THR loosneing	N
33	M	L't FHAVN	N	P	N	N	N
43	F	L't hip OA	N	N	N	N	N
74	F	L't femoral neck fr	N	N	N	N	N		11	F	L4 osteoblastoma	N
76	M	R't knee OA	N	N	N	N	N		13	F	scoliosis	N
72	M	L't hip OA	N	N	N	N	N		64	F	L't THR loosneing	N
69	F	L't femoral neck fr	N	N	N	N	N		48	F	R't THR loosening	N
82	M	L't knee OA	N	N	N	N	N		66	F	L2-5 lumbar stenosis	N
51	F	Bil knee OA	N	N	N	N	N		74	M	L3-4 compression fr	N
71	F	R't knee OA	N	N	N	N	N		55	F	L3-4,L4-5 HIVD	N
78	F	R't femoral neck fr	N	N	P	N	N
72	F	L't hip OA	N	N	N	N	N		65	F	L4-5 spondylolisthesis	?
93	M	R't femoral neck fr	N	N	N	N	P
75	F	R't knee OA	N	N	N	N	N		11	F	scoliosis	N
60	F	R't femoral neck fr	N	N	P	P	N
89	M	R't femoral neck fr	N	N	N	?	N
78	F	L't femoral neck fr	N	N	N	N	N		48	F	R't THR loosening	N
71	F	R't knee OA	N	N	N	N	N		63	F	L4-5 spondylolisthesis	N
73	M	R't knee OA	N	N	?	N	N
54	F	Bil knee OA	N	N	N	N	N		75	M	L3-4,L4-5 spinal stenosis	N
84	F	R't femoral neck fr	N	N	N	N	N		67	F	L't THR loosening	N
73	F	L't knee OA	N	N	N	N	N		75	M	L3-4,L4-5 spinal stenosis	N
62	M	R't hip OA	N	N	N	N	N		66	F	R't TKR infection	N
60	M	R't femoral nec fr	N	N	N	N	N		56	F	L4-5 HIVD	N
79	F	R't hip OA	N	N	N	N	N		58	F	C5-6 spondylosis	N
70	M	Bil knee OA	N	N	N	N	N		58	F	L1 compression fr	NA
75	F	L't knee OA	N	N	N	P	N
55	M	R't FHAVN	N	N	N	N	N		85	F	R't THR loosening	N
42	M	Bil FHAVN	P	N	N	?	N
74	F	L't femoral neck fr	N	N	N	N	N		56	F	L4-5 HIVDs/p ALIF	N
57	F	L't hip OA	N	N	N	N	N		58	F	L1 pathologic fr s/p post.instru	N
86	M	L't femoral neck fr	N	N	N	N	N		46	M	L't THR loosening	N
59	F	L't hipOA	N	N	N	N	N		36	M	R't THR loosening	N
70	F	Bil knee OA	N	N	N	N	N		46	M	L't THR loosening	N
61	F	R't femur neck fr	N	N	N	N	N		82	F	L't THR loosening	N
74	F	L't knee OA	N	N	N	N	N		72	M	L1 compression fr	N
62	F	Bil hip OA	N	N	N	N	N		69	F	R't humerus shaft fr	N
92	F	Bil knee OA	N	N	N	N	N		55	F	L4/5 spondylolisthesis	N
81	F	Bil knee OA	N	P	N	N	N
60	F	R't hip OA	N	N	N	N	N		46	M	R't THR loosening	N
67	F	Both knee OA	N	N	N	N	N		69	F	R't humerus shaft fr	N
58	F	R't hip OA	N	N	N	N	N		36	M	L't THR loosening	N
70	M	L't knee OA	N	N	N	N	N		46	M	R't THR loosening	N
80	F	R't knee OA	N	P	N	N	N
56	F	Both knee OA	N	N	N	N	N		24	F	L4/5 spinal stenosis	N
77	M	L't knee OA	N	P	N	N	N
81	M	L't femoral neck fr	N	N	P	P	N
80	M	Both knee OA	N	N	N	N	N		75	M	failed back syndrome	N
61	M	L't FHAVN	N	N	N	N	N		50	F	R't THR loosenig	N
69	F	L't femoral neck fr	P	N	N	N	N
69	F	Bil knee OA	N	?	N	?	?
84	M	Bil knee OA	N	N	N	N	?
71	M	L't knee OA	N	P	N	N	N
79	M	R't femoral neck fr	N	N	N	N	N		76	M	L1/L2 spondylodiscitis	N
69	F	L't knee OA	N	N	N	P	N
82	F	L't knee OA	N	P	N	N	N
62	F	L't knee OA	N	N	N	P	N
69	F	L't knee OA	N	N	N	P	N
70	F	L't femoral neck fr	N	N	N	N	N		68	F	L't THR loosening	N
75	F	R't femoral neck fr	N	N	N	N	N		76	M	L1/L2 spondylodiscitis	N
56	F	L't femoral neck fr	N	N	N	N	N		68	F	L't THR loosening	N
69	F	L't knee OA	N	N	N	N	N		64	F	L2-3 spinal stenosis	N
75	M	L't hip OA	N	N	N	N	N		36	M	L't THR loosening	N
68	F	Both knee OA	N	N	N	P	N
57	M	L't hip OA	N	N	N	N	N		70	F	L3-5 lumbar stenosis	N
93	M	L't femroal neck fr	N	N	N	N	N		82	F	L't THR loosening	N
76	M	L't hip OA	N	N	N	N	N		54	M	L't THR loosening	N
71	F	Both knee OA	N	N	N	N	N		66	F	L't femur shaft fr	N
86	M	L't femoral neck fr	N	N	N	N	N		74	M	L3-5 lumbar stenosis	N
72	F	L't femoral neck fr	N	N	N	N	N		46	F	L3-4 spondylodiskitis	N
61	F	L't knee OA	N	N	N	N	N		23	F	L1 burst fr	N
74	M	R't knee OA	N	N	N	N	N		36	M	R't THR loosening	N
73	F	R't hip OA	N	N	N	N	N		70	F	L3-5 lumbar stenosis	N
66	F	R't knee OA	N	N	N	NA	N
89	F	R't femoral neck fr	N	N	N	N	N		64	F	L't distal femur periprosthetic fr	N
75	F	L't femoral neck fr	N	N	N	N	N		77	F	L4-5,L5-S1 spondylolisthesis	N
74	F	R't hip OA	N	N	N	N	N		82	F	L1-S1 lumbar stenosis	N
78	F	R't femoral basal neck fr	N	N	N	N	N		46	F	T12 compression fr	N
55	F	R't knee OA	N	N	N	N	N		77	F	L4-5,L5-S1 spondylolisthesis	N
77	M	L't knee OA	N	N	N	N	N		75	M	L5-S1lumbar stenosis	N
67	F	L't knee OA	N	N	N	N	N		87	F	R't distal humerus fr	N
74	M	L't knee OA	N	N	N	N	N		77	F	L4-5,L5-S1 spondylolisthesis	N
68	F	L't knee OA	N	N	N	N	N		82	F	L1-S1 lumbar stenosis	N
70	F	L't knee OA	N	N	N	N	N		69	F	L4-5 spondylolisthesis	N
67	F	Bil knee OA	N	N	N	N	N		17	M	scoliosis	N
77	F	L't knee OA	N	N	N	N	N		71	F	L4/5 spondylolisthesis	N
82	F	L't knee OA	N	N	N	N	N		28	M	L5 pars fr	N
67	F	R't knee oA	N	N	N	N	N		13	F	scoliosis	N
43	F	R't FHAVN	N	N	N	N	N		53	F	L't developmental dysplasia hip	N
69	M	L't knee OA	N	N	N	N	N		37	M	R't humerus shaft fr	N
42	M	R't hip OA	N	N	N	N	N		71	M	L't proximal humerus tumor	N
85	M	R't fmeoral neck fr	N	N	N	N	N		71	M	L3-5 lumbar stenosis	N
53	F	L't knee OA	N	N	N	N	N		74	F	Failed back syndrome	N
80	F	R't knee OA	N	N	N	N	N		70	M	R't femoral shaft fr	N
67	F	R't knee OA	N	N	N	N	N		70	M	R't femoral shaft fr	N
70	F	R't knee OA	N	N	N	N	N		61	F	L4/L5 spondylolisthesis	N
71	F	L't knee OA	N	N	N	N	N		43	M	L't humeral shaft ft	N
70	F	L't femroal neck fr	N	N	N	N	N		57	F	C6-7 cervical spondylosis	N
73	F	L't knee OA	N	N	N	N	N		12	F	scoliosis	N
66	F	R't hip OA	P	N	N	N	N
64	F	Bil hip OA	N	N	N	N	N		17	M	scoliosis	N
57	M	R't hip OA	N	N	N	N	N		22	M	L't femoral shaft fr	NA
73	F	R't knee OA	N	N	N	N	N		12	M	L5/S1 spondylolisthesis	N
70	M	L't knee OA	N	N	N	N	N		76	M	L4/5 spondylolisthesis	NA
83	F	L't femoal neck fr	N	N	N	N	N		78	F	L3-5 lumbar stenosis	N
81	F	R't femur neck fr	N	N	N	N	N		25	F	L4/5 HIVD	N
73	F	L't femur neck fr	N	N	N	N	N		74	M	L't THR loosening	N
76	M	Bil knee OA	N	N	N	N	N		15	M	scoliosis	N
48	M	L't hip OA	N	N	N	N	N		74	F	Failed back syndrome	N
74	F	R't hip OA	N	N	N	N	N		86	M	L2-4 lumbar stenosis	N
71	F	both knee OA	N	N	N	N	N		16	F	scoliosis
85	F	R't knee OA	N	N	N	N	N		61	F	L4/L5 spondylolisthesis	N
63	F	L't femoral neck fr	N	N	N	N	N		73	F	T12 compression fr	P
64	F	R't hip OA	N	N	N	N	N		69	M	L3-5 lumbar stenosis	N
83	M	L't knee OA	N	N	N	N	N		68	F	L4/5 spondylolisthesis
83	F	L't hip OA	N	N	N	N	N		79	F	L1 compression fr	N
73	F	Both knee OA	N	N	P	N	N
83	F	R't femoral neck fr	N	N	N	N	N		76	M	L5 compression fr	N
88	F	L't femoral neck fr	N	N	N	N	N		71	F	L4/5 spondylolisthesis	N
70	F	R't knee OA	N	N	N	N	N		57	F	L3-5 stenosis	N
68	F	Bil knee OA	N	N	N	N	N		17	F	scoliosis	NA
80	M	R't knee OA	N	N	P	N	N
37	M	L't FHAVN	N	P	N	N	N
67	F	R't knee OA	N	N	N	N	N		11	F	scoliosis	N
83	M	R't knee OA	N	N	N	N	N		11	F	scoliosis	N
67	F	R't knee OA	N	N	N	N	N		57	F	L3-5 stenosis	N
58	M	R't femoral neck fr	N	N	N	N	N		57	F	L3-5 stenosis	N
38	M	L't FHAVN	N	P	N	N	N
66	F	Bil knee OA	N	N	N	P	N
75	F	R't hipOA	N	N	N	N	N		54	F	L5/S1 lumbar stenosis	N
75	M	R't knee OA	N	N	P	N	N
87	F	Bil knee OA	N	N	P	N	N
63	M	R't hip OA	N	N	N	N	N		71	F	L't THR loosening	N
66	F	Bil knee OA	N	N	N	N	N		15	M	scoliosis
47	F	L' t hip OA	N	N	N	N	N		71	F	L't THR loosening	N
65	M	Bil knee OA	N	N	N	P	N
63	M	L't FHAVN	N	N	N	N	N		12	F	scoliosis	N
58	F	Bil knee OA	N	N	N	N	N		74	M	R't femoral subtrochanteric fr	N
64	F	L't femoral neck fr	N	N	N	N	N		74	M	L't THR loosening	N
72	F	bil knee OA	N	N	N	N	N		15	F	scoliosis	N
85	F	L't femoral neck fr	N	N	N	N	N		72	F	L4/5,L5/S lumbar stenosis	N
83	F	R't femoral neck fr	N	N	N	N	N		62	F	L4/5 spondylolisthesis	N
53	F	Bil knee OA	N	N	N	N	N		77	M	L't THR loosening	N
34	M	R't FHAVN	N	N	N	N	N		13	F	scoliosis	N
60	F	L't knee OA	N	N	N	N	N		48	M	R't THR loosening	N
56	F	R' hip OA	N	N	N	N	N		13	F	scoliosis	N
93	F	Bil knee OA	N	N	N	N	N		15	M	scoliosis	N
70	M	Bil knee OA	N	N	N	N	N		27	F	scoliosis	N
72	F	L't knee OA	N	N	N	N	N		27	F	scoliosis	N
51	F	L't hip OA	N	N	N	N	N		80	F	L't femoral neck fr s/p ORIF	N
68	F	L't knee OA	N	N	N	N	N		15	F	scoliosis	N
71	F	R't femoral neck fr	N	N	N	N	N		13	F	scoliosis	N
43	M	L't knee OA	N	N	N	N	N		72	F	L3/4,L4/ L5 spinal stenosis	N
66	F	L't hip OA	N	N	N	N	N		72	F	T12 compression fr	N
41	F	R't FHAVN	N	N	N	N	N		34	M	L4/5 spondylolisthesis	N
43	M	L't hip OA	N	N	N	N	N		16	F	scoliosis	N
86	M	L't hip OA	N	N	N	N	N		16	F	scoliosis	N
80	F	L' t knee OA	N	N	N	N	N		13	F	scoliosis	N
84	F	L't femoral neck fr	N	N	N	N	N		72	F	L3/4 TB spine	N
34	M	L't FHAVN	P	N	N	N	N
65	F	Bil knee OA	N	N	N	N	N		60	M	L3-5 lumbar stenosis	N
73	M	R't knee OA	N	N	P	N	N
69	F	R't knee OA	N	N	N	N	N		57	F	L4/5,L5/S1 lumbar stenosis	N
75	F	R't knee OA	N	N	N	N	N		13	F	scoliosis	N
82	F	L't knee OA	N	N	P	N	N
71	F	R't knee OA	N	P	N	N	N
82	M	L't femoral neck fr	N	N	N	N	N		70	M	L3-5 lumbar stenosis	N
66	F	R't hip OA	N	N	N	N	N		34	M	L4/5 spondylolisthesis	N
68	F	Bil knee OA	N	N	N	N	N		17	F	scoliosis	N
59	F	Bil knee OA	N	N	N	N	N		11	F	scoliosis	N
73	F	Bil knee OA	N	NA
75	F	Bil knee OA	N	P	N	N	N
59	F	Bil knee OA	N	N	N	N	N		14	M	scoliosis	N
64	F	L't femoral neck fr	N	N	N	N	N		35	F	L1 burst fr	N
78	F	L't knee OA	N	N	N	N	N		12	F	kyphoscoliosis	N
38	M	L't FHAVN	P	N	N	N	N
63	F	R't hip OA	N	N	N	N	N		13	F	scoliosis	N
71	F	R't femoral neck fr	N	N	N	N	N		11	F	scoliosis	N
75	F	R't femoral neck fr	N	N	N	N	N		50	M	R't THR loosening	N
62	F	R't knee OA	N	N	N	N	N		16	M	scoliosis	N
49	M	L't hip OA	N	N	N	N	N		17	F	R't forearm recurrent fibromatosis	N
74	F	R't hip OA	N	N	N	N	N		48	M	R't THR loosening	N
76	F	L't hip OA	N	N	N	N	N		11	F	scoliosis	N
62	F	L't knee OA	N	N	N	N	N		57	F	L4/5,L5/S1 lumbar stenosis	N
48	M	R't hip OA	N	N	N	N	N		14	M	scoliosis	N
81	F	R't hip OA	N	N	P	N	N
49	M	R't hip OA	N	N	N	N	N		27	F	L2-4 spine burst fr	N
61	F	L't knee OA	N	N	N	N	N		7	F	kyphoscoliosis	N
74	F	L't knee OA	N	N	N	N	N		50	M	R't femoral shaft fr	N
73	F	R't femoral neck fr	N	P	N	N	N
68	F	R't knee OA	N	N	N	N	N		12	F	kyphoscoliosis	N
66	F	L't femoral neck fr	P	N	N	N	N
81	F	Bil knee OA	N	N	N	N	N		18	F	scoliosis	N
70	F	R't knee OA	N	N	N	N	N		12	F	kyphoscoliosis	N
46	F	Bil knee OA	N	N	N	NA	N
74	M	L't hip OA	N	N	N	N	N		80	F	R't femoral shaft fr	N
45	M	R't FHAVN	N	N	N	N	NA
64	F	L't knee OA	N	N	N	N	N		54	M	L't THR periprosthetic fr	N
69	F	Bil knee OA	N	N	N	N	N		73	F	L't THR loosening	N
48	F	L't hip OA	N	N	N	N	N		69	M	R't THR loosening	N
51	F	L't hip OA	N	N	N	N	N		50	M	R't femoral shaft fr	N
73	F	Bil knee OA	N	N	N	N	N		54	M	L't THR periprosthetic fr	N
69	F	R't knee OA	N	N	N	N	N		54	M	L't THR periprosthetic fr	N
71	F	R't knee OA	N	N	N	N	N		18	F	scoliosis	N
73	F	Bil knee OA	N	N	N	P	N
64	F	R't knee OA	N	P	N	N	N
[truncated: 1,393 more rows]
[truncated: 1 more columns]
